# Supplementary material for: US workforce gaps in emergency management: A mixed-methods approach of demographics, capacity, and community engagement
Source: PLoS One. 2026 Feb 17;21(2):e0342377. doi: 10.1371/journal.pone.0342377 (PMC12912579; doi:10.1371/journal.pone.0342377)
Supplement: S1 Data — (XLSX) [file pone.0342377.s004.xlsx]

## Sheet: Sheet1
Q2	Q5	Q6	Q7	Q8	Q8_4_TEXT	Q9	Q10	Q11	Q12	Q13	Q14	Q15	Q15_13_TEXT	Q16	Q17	Q17 _8_TEXT	Q18	Q19	Q21	Q22	Q23	Q23_6_TEXT	Q24	Q25	Q26_1	Q26_2	Q26_3	Q26_4	Q26_5	Q26_6	Q26_7	Q26_8	Q27_1	Q28_1	Q28_2	Q28_3	Q28_4	Q28_5	Q28_5_TEXT	Q29	Q30	Q30_3_TEXT	Q31	Q31_3_TEXT	Q32	Q32_10_TEXT	Q33	Q33_3_TEXT	Q34
What is your age?	Do you consider yourself to have a disability?	Are you a veteran?	What is the highest level of school you have completed or the highest degree you have received?	In what field of study do you have a degree? Select all that apply: - Selected Choice	In what field of study do you have a degree? Select all that apply: - Other (please specify) - Text	Do you currently have the AEM/CEM credential issued by the International Association of Emergency Managers (IAEM)?	Do you have other related credentials or certifications (e.g. ABCP, MBCP, MEP, etc.)?	Which of the following categories best describes your current employment status?	Approximately how many years have you been working in the field of emergency management:	What is your current job title?	What is your current salary?	What sector best describes where you work? - Selected Choice	What sector best describes where you work? - Other (please specify) - Text	Is emergency management your first career?	In what field did you previously work? - Selected Choice	In what field did you previously work? - Other (please specify) - Text	In what FEMA region are you located?	Are you fluent in another language besides English?	Which of the following best describes the area in which you work?	How large is the population that your emergency management office serves?	To whom does your emergency management office report? - Selected Choice	To whom does your emergency management office report? - Other (please specify) - Text	Is the head of your emergency management office politically appointed?	How many full-time individuals does your emergency management office employ?	What have you found to be the most limiting factors in employee retention and promotion within your emergency management career? (rank them in order of importance) - Difficulty balancing work-life commitments	What have you found to be the most limiting factors in employee retention and promotion within your emergency management career? (rank them in order of importance) - High turnover rate among staff	What have you found to be the most limiting factors in employee retention and promotion within your emergency management career? (rank them in order of importance) - Inadequate salary and benefits	What have you found to be the most limiting factors in employee retention and promotion within your emergency management career? (rank them in order of importance) - Insufficient training and professional development programs	What have you found to be the most limiting factors in employee retention and promotion within your emergency management career? (rank them in order of importance) - Lack of recognition or appreciation for contributions	What have you found to be the most limiting factors in employee retention and promotion within your emergency management career? (rank them in order of importance) - Lack of or limited opportunities for upward mobility within an organization	What have you found to be the most limiting factors in employee retention and promotion within your emergency management career? (rank them in order of importance) - Limited opportunities for meaningful work assignments	What have you found to be the most limiting factors in employee retention and promotion within your emergency management career? (rank them in order of importance) - Poor organizational culture or workplace environment	On a scale of 1-10 (1 being no impact and 10 being extreme impact), how have funding and resource limitations impacted your emergency management organization?	How strongly impacted is each area by a lack of resources and funding? (1 being no impact and 10 being extremely impacted) - Community preparedness efforts	How strongly impacted is each area by a lack of resources and funding? (1 being no impact and 10 being extremely impacted) - DEI initiatives	How strongly impacted is each area by a lack of resources and funding? (1 being no impact and 10 being extremely impacted) - Emergency response capabilities	How strongly impacted is each area by a lack of resources and funding? (1 being no impact and 10 being extremely impacted) - Workforce expansion	How strongly impacted is each area by a lack of resources and funding? (1 being no impact and 10 being extremely impacted) - Other (please specify)	How strongly impacted is each area by a lack of resources and funding? (1 being no impact and 10 being extremely impacted) - Other (please specify) - Text	Select the most pressing concerns relating to Diversity, Equity, and Inclusion (DEI) within your organization:	Is there someone within the emergency management office who has DEI (or a related term) in their job title? - Selected Choice	Is there someone within the emergency management office who has DEI (or a related term) in their job title? - Other (please specify) - Text	Is there someone within your emergency management office leading DEI efforts (e.g., a DEI Advisory Council)? - Selected Choice	Is there someone within your emergency management office leading DEI efforts (e.g., a DEI Advisory Council)? - Other (please specify) - Text	Select any trainings you have received through your organization: - Selected Choice	Select any trainings you have received through your organization: - Other (please specify) - Text	Have you received trainings concerning DEI in your organization? - Selected Choice	Have you received trainings concerning DEI in your organization? - Other (please specify) - Text	In what ways, if any, do you see your emergency management office incorporating DEI practices? (select all that apply)
{"ImportId":"QID2"}	{"ImportId":"QID5"}	{"ImportId":"QID6"}	{"ImportId":"QID7"}	{"ImportId":"QID8"}	{"ImportId":"QID8_4_TEXT"}	{"ImportId":"QID9"}	{"ImportId":"QID10_TEXT"}	{"ImportId":"QID11"}	{"ImportId":"QID12"}	{"ImportId":"QID13_TEXT"}	{"ImportId":"QID14"}	{"ImportId":"QID15"}	{"ImportId":"QID15_13_TEXT"}	{"ImportId":"QID16"}	{"ImportId":"QID17"}	{"ImportId":"QID17_8_TEXT"}	{"ImportId":"QID18"}	{"ImportId":"QID20"}	{"ImportId":"QID19"}	{"ImportId":"QID43"}	{"ImportId":"QID22"}	{"ImportId":"QID22_6_TEXT"}	{"ImportId":"QID23"}	{"ImportId":"QID24"}	{"ImportId":"QID25_1"}	{"ImportId":"QID25_2"}	{"ImportId":"QID25_3"}	{"ImportId":"QID25_4"}	{"ImportId":"QID25_5"}	{"ImportId":"QID25_6"}	{"ImportId":"QID25_7"}	{"ImportId":"QID25_8"}	{"ImportId":"QID26_1"}	{"ImportId":"QID27_1"}	{"ImportId":"QID27_2"}	{"ImportId":"QID27_3"}	{"ImportId":"QID27_4"}	{"ImportId":"QID27_5"}	{"ImportId":"QID27_5_TEXT"}	{"ImportId":"QID28"}	{"ImportId":"QID29"}	{"ImportId":"QID29_3_TEXT"}	{"ImportId":"QID44"}	{"ImportId":"QID44_3_TEXT"}	{"ImportId":"QID45"}	{"ImportId":"QID45_10_TEXT"}	{"ImportId":"QID30"}	{"ImportId":"QID30_3_TEXT"}	{"ImportId":"QID31"}
25-34	Yes, I have a physical disability	No	Bachelor degree	Emergency management,Homeland security		AEM	MEP	Employed (part-time)	6-10	Manager	$75,000-$99,999	Consulting		No	Fire service		Region 3 (Delaware, Maryland, Pennsylvania, Virginia, District of Columbia, West Virginia)	No
25-34	Yes, I have a mental health condition	No	Doctorate degree	Emergency management,Other (please specify)	Public administration and policy	No	No	Employed (full-time)	6-10	Researcher	$125,000-$149,999	Public sector - Federal		No	Other (please specify)	Philanthropy	Region 4 (Alabama, Florida, Georgia, Kentucky, Mississippi, North Carolina, South Carolina, Tennessee)	No
35-44	No, I do not have a disability	No	Bachelor degree	Other (please specify)	Business Administration	No	Certified Public Manager	Employed (full-time)	3-5	Emergency Services Coordinator	$100,000-$124,999	Public sector - Local		No	Fire service		Region 9 (Arizona, California, Hawaii, Nevada, Guam, American Samoa, Commonwealth of Northern Mariana Islands, Republic of Marshall Islands, Federated States of Micronesia)	No	Rural	< 24,999	Sheriff’s Department/Law enforcement		No	2-5	1	3	2	6	5	4	7	8	6	6		8	5				No		No		Sexual harassment prevention		No		Engaging in community outreach and partnerships with diverse organizations
55-64	Yes, I have a chronic illness or health condition	No	Bachelor degree	Other (please specify)	Economics / Law	CEM	N/A	Employed (full-time)	26+	Emergency Manager	$125,000-$149,999	Public sector - Local		No	Other (please specify)	Finance, Insurance, IT, Telecomm	Region 9 (Arizona, California, Hawaii, Nevada, Guam, American Samoa, Commonwealth of Northern Mariana Islands, Republic of Marshall Islands, Federated States of Micronesia)	No	Suburban	75,000-149,000	Other (please specify)	City Manager	No	1	4	5	1	6	2	3	7	8	9	8			10				No		No		Bystander communication,Cultural competence,Cultivating empathy,Disability awareness,Inclusive hiring practices,Intentional inclusion,Sexual harassment prevention		Yes		Engaging in community outreach and partnerships with diverse organizations,Promoting cultural competency and sensitivity among staff
55-64	No, I do not have a disability	No	Graduate degree	Other (please specify)	International Management	CEM	California - Professional Emergency Manager Cert.	Employed (full-time)	16-25	Emergency Services Manager	$150,000-$175,000	Public sector - County		No	Other (please specify)	Private Sector	Region 9 (Arizona, California, Hawaii, Nevada, Guam, American Samoa, Commonwealth of Northern Mariana Islands, Republic of Marshall Islands, Federated States of Micronesia)	No	Suburban	> 1,000,000	Sheriff’s Department/Law enforcement		No	2-5	6	4	3	5	7	2	8	1	10	10	10	6	10			Inadequate resources or support for DEI initiatives	No		Other (please specify)	Shared roles	Cultural competence,Implicit bias training,Sexual harassment prevention		No		Encouraging open dialogue and feedback on DEI initiatives within the office.,Engaging in community outreach and partnerships with diverse organizations,Incorporating DEI principles into emergency response plans and procedures,Promoting cultural competency and sensitivity among staff,Reviewing and revising policies to ensure they promote equity and inclusion
45-54	Yes, I have a mental health condition	Yes	Doctorate degree	Other (please specify)	Organizational Leadership	No	ABCP	Employed (full-time)	6-10	Project Manager and Physical Security Officer	$100,000-$124,999	Public sector - Local		No	Military		Region 9 (Arizona, California, Hawaii, Nevada, Guam, American Samoa, Commonwealth of Northern Mariana Islands, Republic of Marshall Islands, Federated States of Micronesia)	Yes	Urban	150,000-499,999	Environment, Health, & Safety		No	Less than 1 (it's a part-time or volunteer position)	6	7	2	3	8	4	5	1	10	9	8	10	10			Inadequate resources or support for DEI initiatives	No		No		Cultural competence,Cultivating empathy,Implicit bias training,Microaggressions,Sexual harassment prevention		Yes		Engaging in community outreach and partnerships with diverse organizations
35-44	No, I do not have a disability	No	Associate degree	Public Health,Other (please specify)	Public Administration	No	Numerous certification in the Incident Command System	Employed (full-time)	11-15	Assistant Deputy Director	Greater than $175,000	Public sector - County		No	EMS		Region 9 (Arizona, California, Hawaii, Nevada, Guam, American Samoa, Commonwealth of Northern Mariana Islands, Republic of Marshall Islands, Federated States of Micronesia)	No	Urban	> 1,000,000	Mayor/C-Suite		Yes	31-50	1	2	8	7	3	4	5	6	10	6	6	8	10	8	Suitable Office Space	Inadequate resources or support for DEI initiatives	No		Yes		Bystander communication,Cultural competence,Cultivating empathy,Disability awareness,Implicit bias training,Inclusive hiring practices,Intentional inclusion,Microaggressions,Sexual harassment prevention		Yes		Creating inclusive hiring practices to attract diverse candidates,Encouraging open dialogue and feedback on DEI initiatives within the office.,Engaging in community outreach and partnerships with diverse organizations,Establishing diversity-focused affinity groups or committees,Implementing diversity training programs for staff,Incorporating DEI principles into emergency response plans and proced…
35-44	No, I do not have a disability	No	Bachelor degree	Other (please specify)	Cultural Anthropology	No	California Emergency Management Specialist	Employed (full-time)	3-5	Emergency Services Coordinator	$75,000-$99,999	Public sector - Local		Yes			Region 9 (Arizona, California, Hawaii, Nevada, Guam, American Samoa, Commonwealth of Northern Mariana Islands, Republic of Marshall Islands, Federated States of Micronesia)	Yes	Suburban	150,000-499,999	Mayor/C-Suite		No	1	7	5	1	8	2	4	6	3	8	5		9	10			Challenges in fostering an inclusive and welcoming work environment for all employees,Cultural insensitivity or bias in workplace interacts and practices,Inadequate resources or support for DEI initiatives,Insufficient representation of marginalized groups in decision-making processes,Limited awareness or understanding of DEI issues among staff	No		No		Sexual harassment prevention		No		Creating inclusive hiring practices to attract diverse candidates,Encouraging open dialogue and feedback on DEI initiatives within the office.,Engaging in community outreach and partnerships with diverse organizations,Incorporating DEI principles into emergency response plans and procedures,Promoting cultural competency and sensitivity among staff,Reviewing and revising policies to ensure they pr…
45-54	No, I do not have a disability	No	Bachelor degree	Other (please specify)	Operations Mgt	No	Yes	Employed (full-time)	11-15	Mgr of Security & Emergency Preparedness	$150,000-$175,000	Utilities		No	Other (please specify)	Fleet Mgt, Manufacturing, Law Enforcement	Region 9 (Arizona, California, Hawaii, Nevada, Guam, American Samoa, Commonwealth of Northern Mariana Islands, Republic of Marshall Islands, Federated States of Micronesia)	No	Suburban	150,000-499,999	Mayor/C-Suite		No	2-5	7	8	3	6	1	4	2	5	8	2		8	10				No		No		Implicit bias training		No
45-54	No, I do not have a disability	No	Graduate degree	Other (please specify)	Gerontology	No	No	Employed (full-time)	3-5	Project Specialist	$50,000-$74,999	Other (please specify)	Research	No	Other (please specify)	Legal Aid	Region 9 (Arizona, California, Hawaii, Nevada, Guam, American Samoa, Commonwealth of Northern Mariana Islands, Republic of Marshall Islands, Federated States of Micronesia)	Yes	Urban	150,000-499,999	Fire Department		No	Less than 1 (it's a part-time or volunteer position)	2	3	4	5	6	1	7	8	9	9	9	9	9	1			No		No				No
35-44	No, I do not have a disability	No	Graduate degree	Emergency management		No	none	Employed (full-time)	11-15	Deputy Director of Emergency Operations	$100,000-$124,999	Public sector - County		No	Law enforcement		Region 9 (Arizona, California, Hawaii, Nevada, Guam, American Samoa, Commonwealth of Northern Mariana Islands, Republic of Marshall Islands, Federated States of Micronesia)	No	Suburban	500,000-1,000,000	Other (please specify)	Board of Supervisors	Yes	11-20	5	3	1	8	4	2	6	7	8	10	7	7	10			Inadequate resources or support for DEI initiatives,Insufficient representation of marginalized groups in decision-making processes,Lack of support from certain individuals or groups toward DEI efforts,Limited awareness or understanding of DEI issues among staff	No		Yes		Disability awareness,Microaggressions,Sexual harassment prevention		Yes		Encouraging open dialogue and feedback on DEI initiatives within the office.,Engaging in community outreach and partnerships with diverse organizations,Establishing diversity-focused affinity groups or committees,Incorporating DEI principles into emergency response plans and procedures,Promoting cultural competency and sensitivity among staff,Providing resources and support for underrepresented g…
35-44	No, I do not have a disability	No	Bachelor degree	Other (please specify)	Communication	AEM	State Emergency Services Specialist	Employed (full-time)	6-10	OES Manager	$75,000-$99,999	Public sector - County		No	Social work		Region 9 (Arizona, California, Hawaii, Nevada, Guam, American Samoa, Commonwealth of Northern Mariana Islands, Republic of Marshall Islands, Federated States of Micronesia)	No	Rural	50,000-74,999	Sheriff’s Department/Law enforcement		Yes	2-5	3	4	1	5	6	2	7	8	7	7		3	5	6	Training, Professional Development		No		No		Cultural competence,Disability awareness,Implicit bias training,Inclusive hiring practices,Microaggressions,Sexual harassment prevention		Yes
65 and above	No, I do not have a disability	No	Graduate degree	Other (please specify)	Public Administration	No	MPA	Employed (part-time)	16-25	Chief Executive Officer	$150,000-$175,000	Consulting		No	Law enforcement		Region 9 (Arizona, California, Hawaii, Nevada, Guam, American Samoa, Commonwealth of Northern Mariana Islands, Republic of Marshall Islands, Federated States of Micronesia)	No	Urban	75,000-149,000	Other (please specify)	Private Consultant	No	1	8	7	1	2	3	4	6	5	7	7		4	8				No		No				No
45-54	No, I do not have a disability	No	Associate degree	Other (please specify)	Fire Science	No	Cal OES EM Specialist, FEMA Advanced Academy, EMT	Employed (full-time)	16-25	Emergency Management Administrator	$150,000-$175,000	Public sector - Local		Yes			Region 9 (Arizona, California, Hawaii, Nevada, Guam, American Samoa, Commonwealth of Northern Mariana Islands, Republic of Marshall Islands, Federated States of Micronesia)	No	Urban	75,000-149,000	Fire Department		No	1	6	7	3	8	1	2	5	4	4	4	4	3	9
35-44	No, I do not have a disability	No	Bachelor degree	Other (please specify)	Cognitive Science	CEM	no	Employed (full-time)	16-25	Emergency Services Manager	$150,000-$175,000	Public sector - Local		Yes			Region 9 (Arizona, California, Hawaii, Nevada, Guam, American Samoa, Commonwealth of Northern Mariana Islands, Republic of Marshall Islands, Federated States of Micronesia)	No	Urban	75,000-149,000	Fire Department		No	2-5	4	5	3	6	7	1	8	2	2	3	7	8	5			Insufficient representation of marginalized groups in decision-making processes	No		Yes		Cultural competence,Disability awareness,Sexual harassment prevention		Yes		Creating inclusive hiring practices to attract diverse candidates,Engaging in community outreach and partnerships with diverse organizations,Incorporating DEI principles into emergency response plans and procedures
25-34	No, I do not have a disability	No	Graduate degree	Public Health		No	No	Employed (full-time)	6-10	Emergency Services Coordinator	$100,000-$124,999	Public sector - County		Yes			Region 9 (Arizona, California, Hawaii, Nevada, Guam, American Samoa, Commonwealth of Northern Mariana Islands, Republic of Marshall Islands, Federated States of Micronesia)	No
45-54	No, I do not have a disability	No	Graduate degree	Emergency management,Other (please specify)	Business Administration	No	NEMEA, All-Hazards IMT credentials	Employed (full-time)	6-10	REP Program Branch Manager	$75,000-$99,999	Public sector - State		No	Other (please specify)	Banking	Region 4 (Alabama, Florida, Georgia, Kentucky, Mississippi, North Carolina, South Carolina, Tennessee)	Yes	Urban	> 1,000,000	Other (please specify)	NC general Assembly	Yes	100+	2	3	1	5	4	6	7	8	7	6	6	6	6	7		Challenges in fostering an inclusive and welcoming work environment for all employees,Cultural insensitivity or bias in workplace interacts and practices,Lack of diversity in leadership positions	Other (please specify)	unknown	No		Cultural competence,Cultivating empathy,Implicit bias training		No		Creating inclusive hiring practices to attract diverse candidates,Conducting regular diversity audits to assess progress and identify areas for improvement,Encouraging open dialogue and feedback on DEI initiatives within the office.,Engaging in community outreach and partnerships with diverse organizations,Establishing diversity-focused affinity groups or committees,Implementing diversity trainin…
45-54	Yes, I have a cognitive or intellectual disability	Yes	Some college but no degree	Other (please specify)	Criminal Justice	No	No	Employed (full-time)	26+	Emergency Management Specialist	$150,000-$175,000	Public sector - Federal		No	Military		Region 3 (Delaware, Maryland, Pennsylvania, Virginia, District of Columbia, West Virginia)	No	Urban	75,000-149,000	Other (please specify)	Director of Immigration Custom Enforcement	No	2-5	2	3	8	6	4	5	7	1	10	1	1	10	8	10	lack of knowledge of the field	Lack of support from certain individuals or groups toward DEI efforts	No		No		Bystander communication,Cultural competence,Cultivating empathy,Disability awareness,Implicit bias training,Inclusive hiring practices,Intentional inclusion,Microaggressions,Sexual harassment prevention		Yes		Creating inclusive hiring practices to attract diverse candidates,Encouraging open dialogue and feedback on DEI initiatives within the office.,Implementing diversity training programs for staff,Promoting cultural competency and sensitivity among staff
45-54	Yes, I have a physical disability	No	Some college but no degree	Emergency management		No	Not yet	Employed (full-time)	16-25	Emergency Manager	$100,000-$124,999	Public sector - Local		No	Fire service		Region 10 (Alaska, Idaho, Oregon, Washington)	No	Suburban	500,000-1,000,000	Mayor/C-Suite		No	1	2	3	8	4	5	6	1	7	8	8	8	7	7	3	N/A	Inadequate resources or support for DEI initiatives	No		No		Cultivating empathy,Implicit bias training,Microaggressions		Yes		Encouraging open dialogue and feedback on DEI initiatives within the office.,Promoting cultural competency and sensitivity among staff
35-44	No, I do not have a disability	No	Doctorate degree	Public Health		No	LEM-B	Employed (full-time)	11-15	Associate Director Emergency Preparedness & Response	$75,000-$99,999	Higher education		Yes			Region 6 (Arkansas, Louisiana, New Mexico, Oklahoma, Texas)	No	Urban	< 24,999	Security		No	2-5	6	8	4	7	3	1	5	2	3	1	1	3	4	1		Cultural insensitivity or bias in workplace interacts and practices,Disparities in pay and benefits based on identity factors,Inequitable distribution of workload or assignments,Insufficient representation of marginalized groups in decision-making processes,Lack of diversity in leadership positions,Lack of support from certain individuals or groups toward DEI efforts,Unequal access to career adva…	No		No		Bystander communication,Cultural competence,Disability awareness,Sexual harassment prevention		Yes		Creating inclusive hiring practices to attract diverse candidates
65 and above	No, I do not have a disability	No	Graduate degree	Emergency management,Other (please specify)	Police Sciences	No	ABCP, SAS-AP, CEMC, Security Screening Certificate - Level II (Secret)	Employed (full-time)	26+	President / CEO	$150,000-$175,000	Non-profit		No	Law enforcement		Region 9 (Arizona, California, Hawaii, Nevada, Guam, American Samoa, Commonwealth of Northern Mariana Islands, Republic of Marshall Islands, Federated States of Micronesia)	Yes	Urban	> 1,000,000	Other (please specify)	NGO	No	6-10	4	5	1	7	8	3	2	6	10	9	2	8	8	2		Limited awareness or understanding of DEI issues among staff	No		Yes		Cultural competence,Disability awareness,Sexual harassment prevention		Yes		Creating inclusive hiring practices to attract diverse candidates,Encouraging open dialogue and feedback on DEI initiatives within the office.,Engaging in community outreach and partnerships with diverse organizations,Implementing diversity training programs for staff
35-44	No, I do not have a disability	No	Graduate degree	Emergency management,Other (please specify)	Information Technology	AEM	FEMA Continuity Level II	Employed (full-time)	11-15	Director of Emergency Management	Greater than $175,000	Higher education		No	EMS		Region 1 (Connecticut, Maine, Massachusetts, New Hampshire, Rhode Island, Vermont)	No	Urban	25,000-49,999	Mayor/C-Suite		No	2-5	1	5	3	7	4	6	2	8	6	5	5	2	10	1	NA	Disparities in pay and benefits based on identity factors,Inequitable distribution of workload or assignments,Insufficient representation of marginalized groups in decision-making processes,Lack of diversity in leadership positions	No		Yes		Bystander communication,Cultural competence,Disability awareness,Implicit bias training,Inclusive hiring practices,Microaggressions,Sexual harassment prevention		Yes		Creating inclusive hiring practices to attract diverse candidates,Encouraging open dialogue and feedback on DEI initiatives within the office.,Engaging in community outreach and partnerships with diverse organizations,Incorporating DEI principles into emergency response plans and procedures,Promoting cultural competency and sensitivity among staff,Reviewing and revising policies to ensure they pr…
35-44	No, I do not have a disability	No	Graduate degree	Other (please specify)		No	No	Employed (full-time)	3-5	Emergency Management Coordinator	$75,000-$99,999	Public sector - County		No	Other (please specify)	Climate resilience	Region 10 (Alaska, Idaho, Oregon, Washington)	No	Suburban	150,000-499,999	Mayor/C-Suite		No	6-10	2	4	8	5	3	7	6	1	8	9	9	8	9	1		Inadequate resources or support for DEI initiatives,Insufficient representation of marginalized groups in decision-making processes	No		No		Cultural competence,Disability awareness,Implicit bias training,Inclusive hiring practices,Intentional inclusion,Microaggressions,Sexual harassment prevention		Yes		Encouraging open dialogue and feedback on DEI initiatives within the office.,Engaging in community outreach and partnerships with diverse organizations,Incorporating DEI principles into emergency response plans and procedures,Providing resources and support for underrepresented groups within the office,Reviewing and revising policies to ensure they promote equity and inclusion
45-54	No, I do not have a disability	No	Bachelor degree	Other (please specify)	Emergency Medical Services Administration	No	State Level EM Certification	Employed (full-time)	16-25	Emergency Management Director	$125,000-$149,999	Public sector - County		No	EMS		Region 4 (Alabama, Florida, Georgia, Kentucky, Mississippi, North Carolina, South Carolina, Tennessee)	No	Suburban	75,000-149,000	Mayor/C-Suite		No	2-5	3	2	4	6	5	1	7	8	8	5	1	5	10	1	N/A	Limited awareness or understanding of DEI issues among staff	No		No		Other (please specify)	General Harassment and Workplace Violence	No		Engaging in community outreach and partnerships with diverse organizations,Reviewing and revising policies to ensure they promote equity and inclusion
35-44	No, I do not have a disability	No	Graduate degree	Homeland security		CEM	CBCP	Employed (full-time)	11-15	Senior Manager, Head of Enterprise Crisis Management	Greater than $175,000	Private sector		Yes			Region 3 (Delaware, Maryland, Pennsylvania, Virginia, District of Columbia, West Virginia)	No	Suburban	> 1,000,000	Other (please specify)	Shared Services Risk Management	No	2-5	8	4	1	7	6	2	5	3	1	1	1	1	1	1	N/A	Limited awareness or understanding of DEI issues among staff	No		No		Cultural competence,Cultivating empathy,Disability awareness,Implicit bias training,Inclusive hiring practices,Intentional inclusion,Microaggressions,Sexual harassment prevention		Yes		Creating inclusive hiring practices to attract diverse candidates,Conducting regular diversity audits to assess progress and identify areas for improvement,Encouraging open dialogue and feedback on DEI initiatives within the office.,Engaging in community outreach and partnerships with diverse organizations,Establishing diversity-focused affinity groups or committees,Implementing diversity trainin…
45-54	Yes, I have a chronic illness or health condition	Yes	Graduate degree	Public Health		CEM	CBCP, MEP, MBCI	Employed (full-time)	26+	Business Continuity Analyst	$100,000-$124,999	Private sector		No	Military		Region 1 (Connecticut, Maine, Massachusetts, New Hampshire, Rhode Island, Vermont)	No	Rural	50,000-74,999	Security		No	2-5	3	4	1	8	2	7	5	6	8	6	2	9	7	1	Na	Challenges in fostering an inclusive and welcoming work environment for all employees,Inequitable distribution of workload or assignments,Insufficient representation of marginalized groups in decision-making processes	No		No		Disability awareness,Implicit bias training,Inclusive hiring practices,Sexual harassment prevention		Yes		Engaging in community outreach and partnerships with diverse organizations,Incorporating DEI principles into emergency response plans and procedures,Promoting cultural competency and sensitivity among staff
25-34	No, I do not have a disability	No	Graduate degree	Other (please specify)	Criminal Justice, Public Administration	No	No	Employed (full-time)	11-15	Director of Emergency Services	$125,000-$149,999	Public sector - County		Yes			Region 3 (Delaware, Maryland, Pennsylvania, Virginia, District of Columbia, West Virginia)	No	Suburban	500,000-1,000,000	Mayor/C-Suite		No	11-20	4	3	1	5	6	2	7	8	7	5	10	5	9	1	n/a	Inadequate resources or support for DEI initiatives,Lack of support from certain individuals or groups toward DEI efforts,Limited awareness or understanding of DEI issues among staff	No		Yes		Cultural competence,Sexual harassment prevention		Yes		Creating inclusive hiring practices to attract diverse candidates,Encouraging open dialogue and feedback on DEI initiatives within the office.,Incorporating DEI principles into emergency response plans and procedures,Promoting cultural competency and sensitivity among staff,Reviewing and revising policies to ensure they promote equity and inclusion
55-64	Yes, I have a physical disability	No	Graduate degree	Emergency management		No	MEP	Employed (full-time)	16-25	Emergency Manager	$125,000-$149,999	Public sector - Local		No	Other (please specify)	Law	Region 10 (Alaska, Idaho, Oregon, Washington)	No	Urban	25,000-49,999	Mayor/C-Suite		No	100+	3	5	6	7	4	1	8	2	5	4	2	4	8	2		Inadequate resources or support for DEI initiatives	No		No		Cultural competence,Cultivating empathy,Disability awareness,Implicit bias training,Sexual harassment prevention		No		Incorporating DEI principles into emergency response plans and procedures,Promoting cultural competency and sensitivity among staff,Reviewing and revising policies to ensure they promote equity and inclusion
35-44	Yes, I have a physical disability	No	Some college but no degree	Other (please specify)	No degree	No	NEMAA	Employed (full-time)	3-5	Senior Emergency Manager	$100,000-$124,999	Consulting		No	EMS		Region 1 (Connecticut, Maine, Massachusetts, New Hampshire, Rhode Island, Vermont)	No	Urban	> 1,000,000	Mayor/C-Suite		Yes	100+	1	2	3	7	6	4	8	5	5	5	8	1	10	1	Na	Challenges in fostering an inclusive and welcoming work environment for all employees,Cultural insensitivity or bias in workplace interacts and practices,Lack of diversity in leadership positions,Lack of support from certain individuals or groups toward DEI efforts	No		Yes		Microaggressions,Sexual harassment prevention		No		Creating inclusive hiring practices to attract diverse candidates,Conducting regular diversity audits to assess progress and identify areas for improvement,Encouraging open dialogue and feedback on DEI initiatives within the office.,Engaging in community outreach and partnerships with diverse organizations,Implementing diversity training programs for staff,Incorporating DEI principles into emerge…
25-34	No, I do not have a disability	No	Bachelor degree	Other (please specify)	history	No	NA	Employed (full-time)	6-10	Program Analyst	$100,000-$124,999	Public sector - Federal		Yes			Region 7 (Iowa, Kansas, Missouri, Nebraska)	No	Urban	> 1,000,000	Other (please specify)	DHS	Yes	100+	3	5	1	6	2	4	7	8	6	6	9	3	8	1	NA	Limited awareness or understanding of DEI issues among staff	Yes		Yes		Disability awareness,Implicit bias training,Microaggressions,Sexual harassment prevention		Yes		Creating inclusive hiring practices to attract diverse candidates,Engaging in community outreach and partnerships with diverse organizations,Establishing diversity-focused affinity groups or committees,Implementing diversity training programs for staff,Incorporating DEI principles into emergency response plans and procedures,Promoting cultural competency and sensitivity among staff,Reviewing and …
45-54	No, I do not have a disability	No	Bachelor degree	Other (please specify)	political science	No	no	Employed (full-time)	11-15	Principal, NLG Communications	Greater than $175,000	Private sector		No	Other (please specify)	public affairs/govt relations and PR	Region 9 (Arizona, California, Hawaii, Nevada, Guam, American Samoa, Commonwealth of Northern Mariana Islands, Republic of Marshall Islands, Federated States of Micronesia)	No	Urban	> 1,000,000	Mayor/C-Suite		Yes	11-20	3	1	2	4	6	7	8	5	7	6	8	3	5	2	N/A	Challenges in fostering an inclusive and welcoming work environment for all employees,Cultural insensitivity or bias in workplace interacts and practices,Inadequate resources or support for DEI initiatives,Limited awareness or understanding of DEI issues among staff,Unequal access to career advancement opportunities based on identity factors	No		Yes		Cultural competence,Implicit bias training,Microaggressions,Sexual harassment prevention		Yes		Creating inclusive hiring practices to attract diverse candidates,Conducting regular diversity audits to assess progress and identify areas for improvement,Establishing diversity-focused affinity groups or committees,Implementing diversity training programs for staff,Promoting cultural competency and sensitivity among staff
25-34	No, I do not have a disability	No	Bachelor degree	Other (please specify)	International Rescue and Relief	No	No	Employed (full-time)	6-10	Exercise Planner	$75,000-$99,999	Consulting		Yes			Region 10 (Alaska, Idaho, Oregon, Washington)	No	Urban	500,000-1,000,000	Other (please specify)	Consulting	No	51-100	3	5	2	1	6	4	7	8	5	6	9	8	10	1		Inequitable distribution of workload or assignments,Insufficient representation of marginalized groups in decision-making processes	No		Yes		Cultural competence,Disability awareness,Implicit bias training,Inclusive hiring practices,Intentional inclusion,Sexual harassment prevention		Yes		Creating inclusive hiring practices to attract diverse candidates,Conducting regular diversity audits to assess progress and identify areas for improvement,Encouraging open dialogue and feedback on DEI initiatives within the office.,Establishing diversity-focused affinity groups or committees,Implementing diversity training programs for staff,Incorporating DEI principles into emergency response p…
45-54	No, I do not have a disability	No	Bachelor degree	Other (please specify)		No	MEP, MCP, NEMAA,	Employed (full-time)	11-15	Senior Police Officer/ Emergency Management Coordinator	$100,000-$124,999	Other (please specify)	City of Austin	No	Law enforcement		Region 6 (Arkansas, Louisiana, New Mexico, Oklahoma, Texas)	No	Urban	> 1,000,000	Sheriff’s Department/Law enforcement		Yes	2-5	1	4	3	8	5	2	6	7	9	2	1	8	9	1		Inequitable distribution of workload or assignments	No		No		Bystander communication,Cultural competence,Cultivating empathy,Disability awareness,Implicit bias training,Inclusive hiring practices,Intentional inclusion,Microaggressions,Sexual harassment prevention		Yes		Creating inclusive hiring practices to attract diverse candidates,Engaging in community outreach and partnerships with diverse organizations,Establishing diversity-focused affinity groups or committees,Implementing diversity training programs for staff,Promoting cultural competency and sensitivity among staff,Reviewing and revising policies to ensure they promote equity and inclusion
18-24	No, I do not have a disability	No	Graduate degree	Emergency management		CEM	ADAC (Americans with Disabilities Act Coordinator)	Employed (full-time)	3-5	Disaster Readiness and Response Manager	$75,000-$99,999	Non-profit		Yes			Region 6 (Arkansas, Louisiana, New Mexico, Oklahoma, Texas)	No	Urban	25,000-49,999	Other (please specify)	NA - Non-Profit	No	1	6	5	2	8	7	3	1	4	8	9	8	7	10	1	NA	Inadequate resources or support for DEI initiatives,Inequitable distribution of workload or assignments,Insufficient representation of marginalized groups in decision-making processes,Lack of diversity in leadership positions,Lack of support from certain individuals or groups toward DEI efforts,Limited awareness or understanding of DEI issues among staff,Unequal access to career advancement oppor…	No		No		Bystander communication,Cultural competence,Cultivating empathy,Disability awareness,Implicit bias training,Intentional inclusion,Microaggressions,Sexual harassment prevention		No		Creating inclusive hiring practices to attract diverse candidates,Conducting regular diversity audits to assess progress and identify areas for improvement,Encouraging open dialogue and feedback on DEI initiatives within the office.,Engaging in community outreach and partnerships with diverse organizations,Establishing diversity-focused affinity groups or committees,Implementing diversity trainin…
45-54	No, I do not have a disability	No	Graduate degree	Homeland security,Public Health		CEM	CBCP	Employed (full-time)	16-25	President and CEO	Less than $50,000	Consulting		No	Other (please specify)	Law	Region 6 (Arkansas, Louisiana, New Mexico, Oklahoma, Texas)	No	Rural	25,000-49,999	Mayor/C-Suite		Yes	6-10	2	8	4	7	3	1	6	5	5	6	6	6	6	6		Challenges in fostering an inclusive and welcoming work environment for all employees,Inadequate resources or support for DEI initiatives	No		No		Cultural competence,Disability awareness,Sexual harassment prevention		No		Creating inclusive hiring practices to attract diverse candidates,Engaging in community outreach and partnerships with diverse organizations
25-34	No, I do not have a disability	Yes	Graduate degree	Other (please specify)	Public administration	No	Public policy certification	Employed (full-time)	3-5	Senior Disaster Program Manager	$75,000-$99,999	Non-profit		Yes			Region 4 (Alabama, Florida, Georgia, Kentucky, Mississippi, North Carolina, South Carolina, Tennessee)	No	Rural	150,000-499,999	Other (please specify)	American Red Cross	No	11-20	1	3	2	5	8	6	7	4	8	10	7	8	10	1		Insufficient representation of marginalized groups in decision-making processes,Lack of support from certain individuals or groups toward DEI efforts	No		Yes		Cultural competence,Cultivating empathy,Inclusive hiring practices,Sexual harassment prevention		Yes		Encouraging open dialogue and feedback on DEI initiatives within the office.
55-64	No, I do not have a disability	No	Doctorate degree	Other (please specify)	Liberal Arts/Biology (BA), Public Administration (MPA), Law (JD)	CEM	CBCP	Employed (full-time)	16-25	Director of Emergency Management	Greater than $175,000	Public sector - County		No	EMS		Region 10 (Alaska, Idaho, Oregon, Washington)	No	Urban	> 1,000,000	Other (please specify)	County Executive	No	21-30	6	5	1	7	8	4	3	2	5	5	5	6	7	8	Infrastructure	Cultural insensitivity or bias in workplace interacts and practices	No		Yes		Cultural competence,Cultivating empathy,Disability awareness,Implicit bias training,Inclusive hiring practices,Microaggressions,Sexual harassment prevention		Yes		Creating inclusive hiring practices to attract diverse candidates,Encouraging open dialogue and feedback on DEI initiatives within the office.,Engaging in community outreach and partnerships with diverse organizations,Establishing diversity-focused affinity groups or committees,Implementing diversity training programs for staff,Incorporating DEI principles into emergency response plans and proced…
35-44	Yes, I have a mental health condition	Yes	Graduate degree	Emergency management		CEM	MEP	Employed (full-time)	11-15	Director	$125,000-$149,999	Public sector - County		No	Law enforcement		Region 6 (Arkansas, Louisiana, New Mexico, Oklahoma, Texas)	No	Urban	500,000-1,000,000	Environment, Health, & Safety		Yes	6-10	2	4	3	6	5	1	7	8	2	5	5	5	10	1		Limited awareness or understanding of DEI issues among staff	No		No		Cultural competence,Sexual harassment prevention		No		Engaging in community outreach and partnerships with diverse organizations,Establishing diversity-focused affinity groups or committees
35-44	No, I do not have a disability	No	Associate degree	Other (please specify)	Fire Science	No	No	Employed (full-time)	11-15	Police Lieutenant	$125,000-$149,999	Public sector - Local		No	Law enforcement		Region 9 (Arizona, California, Hawaii, Nevada, Guam, American Samoa, Commonwealth of Northern Mariana Islands, Republic of Marshall Islands, Federated States of Micronesia)	No	Urban	150,000-499,999	Mayor/C-Suite		No	2-5	7	6	3	5	8	2	4	1	5	10	1	4	8	1	Na	Inadequate resources or support for DEI initiatives	No		No		Cultural competence,Disability awareness,Implicit bias training,Sexual harassment prevention		Yes		Engaging in community outreach and partnerships with diverse organizations
35-44	Yes, I have a chronic illness or health condition	No	Graduate degree	Emergency management,Other (please specify)	Humanitarian Logistics	No	CBCP	Employed (full-time)	11-15	Principal Program Manager	Greater than $175,000	Private sector		No	Other (please specify)	Private Sector Supply Chain Management	Region 10 (Alaska, Idaho, Oregon, Washington)	Yes	Urban	150,000-499,999	Mayor/C-Suite		No	2-5	7	6	8	5	3	2	4	1	10	10	10	4	10	1		Cultural insensitivity or bias in workplace interacts and practices,Disparities in pay and benefits based on identity factors,Inequitable distribution of workload or assignments,Insufficient representation of marginalized groups in decision-making processes,Lack of diversity in leadership positions,Lack of support from certain individuals or groups toward DEI efforts,Limited awareness or understa…	No		No		Cultivating empathy,Sexual harassment prevention		Yes		Creating inclusive hiring practices to attract diverse candidates,Conducting regular diversity audits to assess progress and identify areas for improvement,Encouraging open dialogue and feedback on DEI initiatives within the office.,Implementing diversity training programs for staff,Incorporating DEI principles into emergency response plans and procedures,Promoting cultural competency and sensiti…
45-54	Yes, I have a mental health condition	Yes	Graduate degree	Emergency management,Homeland security		CEM	NEMAA, NEMEA	Employed (full-time)	16-25	Senior Policy Advisor	$150,000-$175,000	Public sector - County		No	Other (please specify)	Multiple- Fire/EMS, Public Health, and Military	Region 10 (Alaska, Idaho, Oregon, Washington)	Yes	Urban	500,000-1,000,000	Mayor/C-Suite		Yes	21-30	3	4	1	7	5	2	8	6	9	9	9	7	10	10	Mitigation	Challenges in fostering an inclusive and welcoming work environment for all employees,Cultural insensitivity or bias in workplace interacts and practices,Inadequate resources or support for DEI initiatives,Insufficient representation of marginalized groups in decision-making processes,Limited awareness or understanding of DEI issues among staff	No		No		Cultural competence,Cultivating empathy,Disability awareness,Implicit bias training,Inclusive hiring practices,Microaggressions		No		Creating inclusive hiring practices to attract diverse candidates,Engaging in community outreach and partnerships with diverse organizations,Establishing diversity-focused affinity groups or committees,Incorporating DEI principles into emergency response plans and procedures,Reviewing and revising policies to ensure they promote equity and inclusion
45-54	No, I do not have a disability	No	Graduate degree	Other (please specify)	Business Administration	No	N/A	Not employed, not looking for work	6-10	Recovery Responder/ Liason	$50,000-$74,999	Consulting		No	Public health		Region 5 (Illinois, Indiana, Michigan, Minnesota, Ohio, Wisconsin)	No	Rural	< 24,999	Environment, Health, & Safety		I don't know	51-100	1	8	4	6	3	7	5	2	6	6	8	9	10	10	Chain of command-top heavy	Disparities in pay and benefits based on identity factors,Insufficient representation of marginalized groups in decision-making processes,Lack of diversity in leadership positions,Unequal access to career advancement opportunities based on identity factors	No		No		Cultural competence,Disability awareness,Sexual harassment prevention		No		Creating inclusive hiring practices to attract diverse candidates,Conducting regular diversity audits to assess progress and identify areas for improvement,Encouraging open dialogue and feedback on DEI initiatives within the office.,Engaging in community outreach and partnerships with diverse organizations,Establishing diversity-focused affinity groups or committees,Implementing diversity trainin…
25-34	No, I do not have a disability	No	Graduate degree	Emergency management		CEM	FPEM, NEMEA	Employed (full-time)	11-15	Division Manager	$100,000-$124,999	Public sector - Local		Yes			Region 4 (Alabama, Florida, Georgia, Kentucky, Mississippi, North Carolina, South Carolina, Tennessee)	No	Suburban	150,000-499,999	Mayor/C-Suite		No	6-10	1	7	3	6	4	2	5	8	4	6	6	6	10	8	Professional Development	Lack of support from certain individuals or groups toward DEI efforts	No		No		Other (please specify)	None	No		Incorporating DEI principles into emergency response plans and procedures,Promoting cultural competency and sensitivity among staff,Providing resources and support for underrepresented groups within the office,Reviewing and revising policies to ensure they promote equity and inclusion
45-54	No, I do not have a disability	No	Graduate degree	Homeland security,Other (please specify)	MBA	No	MEP	Employed (part-time)	6-10	Bureau Chief	$75,000-$99,999	Public sector - State		No	Other (please specify)	Medical; Academic	Region 6 (Arkansas, Louisiana, New Mexico, Oklahoma, Texas)	No	Rural	> 1,000,000	Other (please specify)	Govenor	Yes	100+	8	1	3	7	4	5	6	2	8	9	7	8	10			Disparities in pay and benefits based on identity factors,Inadequate resources or support for DEI initiatives,Lack of support from certain individuals or groups toward DEI efforts	No		No		Cultural competence		No		Creating inclusive hiring practices to attract diverse candidates,Encouraging open dialogue and feedback on DEI initiatives within the office.,Engaging in community outreach and partnerships with diverse organizations,Implementing diversity training programs for staff
35-44	No, I do not have a disability	No	Graduate degree	Emergency management		CEM	SCCEM	Employed (full-time)	16-25	EM Director	$50,000-$74,999	Public sector - County		Yes			Region 4 (Alabama, Florida, Georgia, Kentucky, Mississippi, North Carolina, South Carolina, Tennessee)	No	Rural	< 24,999	Other (please specify)	County administrator	No	2-5	1	8	2	5	6	3	7	4	10	8	1	7	5				No		No				No		Creating inclusive hiring practices to attract diverse candidates,Engaging in community outreach and partnerships with diverse organizations,Incorporating DEI principles into emergency response plans and procedures,Promoting cultural competency and sensitivity among staff,Providing resources and support for underrepresented groups within the office,Reviewing and revising policies to ensure they p…
45-54	Yes, I have a cognitive or intellectual disability	No	Graduate degree	Other (please specify)	Business. Masters in Organizational Leadership	CEM	N/A	Employed (full-time)	16-25	Program Manager	$125,000-$149,999	Consulting		No	Other (please specify)	Event Management	Region 4 (Alabama, Florida, Georgia, Kentucky, Mississippi, North Carolina, South Carolina, Tennessee)	No	Suburban	25,000-49,999	Other (please specify)	Depends	No	100+	1	7	2	4	6	3	5	8	5	5	5	5	5			Cultural insensitivity or bias in workplace interacts and practices	No		No		Cultural competence,Disability awareness,Inclusive hiring practices,Sexual harassment prevention		No		Creating inclusive hiring practices to attract diverse candidates
55-64	No, I do not have a disability	Yes	Graduate degree	Other (please specify)	MBA	CEM	CHEC	Employed (full-time)	16-25	Regional Coordinator	$100,000-$124,999	Healthcare		No	Military		Region 10 (Alaska, Idaho, Oregon, Washington)	No	Urban	500,000-1,000,000	Mayor/C-Suite		No	1	7	4	3	8	6	2	5	1	6	9	3	8	9			Cultural insensitivity or bias in workplace interacts and practices	No		No		Bystander communication,Cultural competence,Cultivating empathy,Disability awareness,Implicit bias training,Inclusive hiring practices,Microaggressions,Sexual harassment prevention		Yes		Incorporating DEI principles into emergency response plans and procedures
35-44	Yes, I have a chronic illness or health condition	No	Bachelor degree	Other (please specify)	Public Safety Administration	No	No	Employed (full-time)	16-25	Emergency Preparedness and Response Manager	$125,000-$149,999	Higher education		No	Fire service		Region 5 (Illinois, Indiana, Michigan, Minnesota, Ohio, Wisconsin)	No	Urban	75,000-149,000	Other (please specify)	Health, Safety and Risk Management	No	2-5	3	2	5	8	7	4	6	1	3	8	7	10	10		NA	Limited awareness or understanding of DEI issues among staff	No		No		Cultural competence,Disability awareness,Implicit bias training,Inclusive hiring practices,Intentional inclusion,Sexual harassment prevention		Yes		Encouraging open dialogue and feedback on DEI initiatives within the office.,Engaging in community outreach and partnerships with diverse organizations,Promoting cultural competency and sensitivity among staff,Reviewing and revising policies to ensure they promote equity and inclusion
45-54	Yes, I have a mental health condition	Yes	Graduate degree	Emergency management,Other (please specify)	Psychology; Nursing	No	NEMAA, MEP, COOP I	Employed (part-time)	11-15	Healthcare Emergency Preparedness Consultant	Less than $50,000	Consulting		No	Military		Region 7 (Iowa, Kansas, Missouri, Nebraska)	Yes	Rural	< 24,999	Mayor/C-Suite		Yes	Less than 1 (it's a part-time or volunteer position)	8	4	5	2	7	3	6	1	10	10	10	6	10			Cultural insensitivity or bias in workplace interacts and practices,Limited awareness or understanding of DEI issues among staff	No		No				No
25-34	Yes, I have a physical disability	Yes	Graduate degree	Emergency management		No	CBCP, PCP	Employed (full-time)	6-10	Director of Maritime Operations	$150,000-$175,000	Non-profit		No	Military		Region 3 (Delaware, Maryland, Pennsylvania, Virginia, District of Columbia, West Virginia)	Yes	Urban	500,000-1,000,000	Other (please specify)	NGO	No	51-100	4	7	5	8	1	3	2	6	1	2	1	1	2	1		Limited awareness or understanding of DEI issues among staff	Other (please specify)	DEI is captured under the roles and responsibilities of our protection advisor	Yes		Bystander communication,Cultural competence,Cultivating empathy,Implicit bias training,Inclusive hiring practices,Intentional inclusion,Sexual harassment prevention,Other (please specify)	Tons of humanitarian protection training	Yes		Creating inclusive hiring practices to attract diverse candidates,Encouraging open dialogue and feedback on DEI initiatives within the office.,Engaging in community outreach and partnerships with diverse organizations,Promoting cultural competency and sensitivity among staff,Reviewing and revising policies to ensure they promote equity and inclusion
35-44	No, I do not have a disability	No	Graduate degree	Emergency management,Public Health,Other (please specify)	Political Science	No	Yes - MEP	Employed (full-time)	11-15	Senior Manager	Greater than $175,000	Private sector		Yes			Region 9 (Arizona, California, Hawaii, Nevada, Guam, American Samoa, Commonwealth of Northern Mariana Islands, Republic of Marshall Islands, Federated States of Micronesia)	No	Urban	> 1,000,000	Other (please specify)	Operations	No	31-50	3	5	7	1	6	2	8	4	1	2	2	1	1			Cultural insensitivity or bias in workplace interacts and practices,Inequitable distribution of workload or assignments,Insufficient representation of marginalized groups in decision-making processes	Other (please specify)	Somewhat - not in position title but in job description for a particular role in org.	Yes		Bystander communication,Cultural competence,Cultivating empathy,Disability awareness,Inclusive hiring practices,Microaggressions,Sexual harassment prevention		Yes		Creating inclusive hiring practices to attract diverse candidates,Conducting regular diversity audits to assess progress and identify areas for improvement,Encouraging open dialogue and feedback on DEI initiatives within the office.,Engaging in community outreach and partnerships with diverse organizations,Establishing diversity-focused affinity groups or committees,Incorporating DEI principles i…
35-44	No, I do not have a disability	No	Graduate degree	Emergency management,Other (please specify)	Public admin and international relations	AEM	Na	Employed (full-time)	0-2	Emergency Manager	$100,000-$124,999	Public sector - Local		No	Other (please specify)	Education, public health and law	Region 9 (Arizona, California, Hawaii, Nevada, Guam, American Samoa, Commonwealth of Northern Mariana Islands, Republic of Marshall Islands, Federated States of Micronesia)	No	Suburban	75,000-149,000	Other (please specify)	City Manager’s office	I don't know	1	8	7	6	2	5	3	4	1	10	8	10	6	10	10	Willingness of staff to attend training	Challenges in fostering an inclusive and welcoming work environment for all employees,Cultural insensitivity or bias in workplace interacts and practices,Inadequate resources or support for DEI initiatives,Inequitable distribution of workload or assignments,Insufficient representation of marginalized groups in decision-making processes,Lack of diversity in leadership positions,Lack of support fro…	No		No		Sexual harassment prevention		No		Engaging in community outreach and partnerships with diverse organizations,Incorporating DEI principles into emergency response plans and procedures,Promoting cultural competency and sensitivity among staff
25-34	No, I do not have a disability	Yes	Graduate degree	Emergency management,Other (please specify)	Marine & Environmental Science	CEM	Coast Guard Emergency Manager Credential	Employed (full-time)	6-10	USCG Liaison to FEMA	$125,000-$149,999	Public sector - Federal		Yes			Region 3 (Delaware, Maryland, Pennsylvania, Virginia, District of Columbia, West Virginia)	No	Urban	> 1,000,000	Other (please specify)	Federal Government - Coast Guard Admiral	No	21-30	1	2	6	5	8	7	3	4	9	5		5	9			Inadequate resources or support for DEI initiatives,Insufficient representation of marginalized groups in decision-making processes,Lack of diversity in leadership positions	No		Other (please specify)	The CG has DEI councils, but not embedded in the EM office specifically	Bystander communication,Cultural competence,Implicit bias training,Microaggressions,Sexual harassment prevention,Other (please specify)	Sexual assault prevention, civil rights awareness, harassment prevention	Yes		Creating inclusive hiring practices to attract diverse candidates,Conducting regular diversity audits to assess progress and identify areas for improvement,Encouraging open dialogue and feedback on DEI initiatives within the office.,Establishing diversity-focused affinity groups or committees,Implementing diversity training programs for staff,Promoting cultural competency and sensitivity among st…
45-54	No, I do not have a disability	No	Graduate degree	Other (please specify)	public administration	No	NREMT-P	Employed (full-time)	16-25	Director of Emergency Management and Safety	$100,000-$124,999	Healthcare		No	Fire service		Region 3 (Delaware, Maryland, Pennsylvania, Virginia, District of Columbia, West Virginia)	No	Suburban	< 24,999	Other (please specify)	VP of Support Services	No	2-5	6	7	5	8	3	1	4	2	5	9	4		8	9	Workforce engagement	Limited awareness or understanding of DEI issues among staff	Other (please specify)	yes, we have a department in the organization that oversees this	Other (please specify)	Yes, We have a VP over this department	Cultivating empathy,Disability awareness,Inclusive hiring practices,Sexual harassment prevention		Yes		Engaging in community outreach and partnerships with diverse organizations,Establishing diversity-focused affinity groups or committees,Providing resources and support for underrepresented groups within the office
55-64	No, I do not have a disability	No	Bachelor degree	Emergency management		No	No	Employed (full-time)	16-25	Emergency Preparedness Coordinator	$75,000-$99,999	Non-profit		No	Law enforcement		Region 9 (Arizona, California, Hawaii, Nevada, Guam, American Samoa, Commonwealth of Northern Mariana Islands, Republic of Marshall Islands, Federated States of Micronesia)	No	Rural	75,000-149,000	Other (please specify)	County	No	2-5									9	9	4	5	9			Inadequate resources or support for DEI initiatives	Other (please specify)	Unknown	No		Sexual harassment prevention		No		Implementing diversity training programs for staff,Incorporating DEI principles into emergency response plans and procedures,Promoting cultural competency and sensitivity among staff,Providing resources and support for underrepresented groups within the office,Reviewing and revising policies to ensure they promote equity and inclusion
35-44	No, I do not have a disability	No	Bachelor degree	Emergency management		CEM	Na	Employed (full-time)	6-10	Director of EM	$125,000-$149,999	Public sector - Local		No	Fire service		Region 3 (Delaware, Maryland, Pennsylvania, Virginia, District of Columbia, West Virginia)	No
35-44	Yes, I have a sensory disability (e.g. visual or hearing impairment)	Yes	Graduate degree	Emergency management		No	None	Employed (full-time)	11-15	Emergency Management Coordinator	$125,000-$149,999	K-12		No	EMS		Region 6 (Arkansas, Louisiana, New Mexico, Oklahoma, Texas)	No	Suburban	50,000-74,999	Sheriff’s Department/Law enforcement		No	2-5	7	8	2	6	4	1	5	3	10	10	1	10	10	1	NA	Inadequate resources or support for DEI initiatives	No		No		Other (please specify)	NA	No		Promoting cultural competency and sensitivity among staff
45-54	Yes, I have a mental health condition	No	Bachelor degree	Other (please specify)	Business Administration	No	CEDP	Employed (full-time)	26+	Owner	$100,000-$124,999	Consulting		Yes			Region 2 (New Jersey, New York, Puerto Rico, Virgin Islands)	No
35-44	Yes, I have a chronic illness or health condition	No	Graduate degree	Emergency management,Other (please specify)	Biology	CEM	No	Employed (full-time)	11-15	Emergency manager	$125,000-$149,999	Private sector		No	Law enforcement		Region 4 (Alabama, Florida, Georgia, Kentucky, Mississippi, North Carolina, South Carolina, Tennessee)	Yes
35-44	No, I do not have a disability	No	Graduate degree	Emergency management		CEM	CBCP	Employed (full-time)	11-15	Senior Manager, Head of Enterprise Crisis Management	Greater than $175,000	Private sector		Yes			Region 3 (Delaware, Maryland, Pennsylvania, Virginia, District of Columbia, West Virginia)	No	Suburban	> 1,000,000	Other (please specify)	Shared services risk management	No	2-5	7	2	1	5	6	3	8	4	1	1	1	2	1	2	N/A	Cultural insensitivity or bias in workplace interacts and practices	No		No		Cultural competence,Cultivating empathy,Disability awareness,Implicit bias training,Inclusive hiring practices,Intentional inclusion,Microaggressions,Sexual harassment prevention		Yes		Creating inclusive hiring practices to attract diverse candidates,Conducting regular diversity audits to assess progress and identify areas for improvement,Encouraging open dialogue and feedback on DEI initiatives within the office.,Engaging in community outreach and partnerships with diverse organizations,Establishing diversity-focused affinity groups or committees,Implementing diversity trainin…
25-34	No, I do not have a disability	Yes	Graduate degree	Emergency management		CEM	No	Employed (full-time)	6-10	Coast Guard Liaison to FEMA	$125,000-$149,999	Public sector - Federal		Yes			Region 3 (Delaware, Maryland, Pennsylvania, Virginia, District of Columbia, West Virginia)	No
45-54	No, I do not have a disability	No	Graduate degree	Homeland security,Public Health,Other (please specify)	International Relations	CEM	CBCP	Employed (full-time)	16-25	President and CEO	Less than $50,000	Consulting		No	Other (please specify)	Law	Region 6 (Arkansas, Louisiana, New Mexico, Oklahoma, Texas)	No
65 and above	No, I do not have a disability	No	Associate degree	Emergency management		No	Certified Instructor, State EM Certification	Employed (full-time)	16-25	Instructor II	$75,000-$99,999	Public sector - State		No	Fire service		Region 8 (Colorado, Montana, North Dakota, South Dakota, Utah, Wyoming)	No
45-54	No, I do not have a disability	No	Graduate degree	Public Health		No	CBCP	Employed (part-time)	11-15	Director	Greater than $175,000	Consulting		No	Other (please specify)	Financial Services	Region 9 (Arizona, California, Hawaii, Nevada, Guam, American Samoa, Commonwealth of Northern Mariana Islands, Republic of Marshall Islands, Federated States of Micronesia)	No	Urban	< 24,999	Security		No	11-20	3	7	1	5	8	2	4	6	7	5	8	6	9	10	Ongoing layoffs	Challenges in fostering an inclusive and welcoming work environment for all employees,Lack of diversity in leadership positions	No		No		Bystander communication,Implicit bias training,Microaggressions,Sexual harassment prevention		Yes		Encouraging open dialogue and feedback on DEI initiatives within the office.,Establishing diversity-focused affinity groups or committees,Implementing diversity training programs for staff
35-44	No, I do not have a disability	No	Bachelor degree	Other (please specify)	History and Psychology	No	CalOES Emergency Management Specialist certificate, NEMAA graduate	Employed (full-time)	6-10	Emergency Services Coordinator	$100,000-$124,999	Public sector - Local		No	Other (please specify)	Nonprofit	Region 9 (Arizona, California, Hawaii, Nevada, Guam, American Samoa, Commonwealth of Northern Mariana Islands, Republic of Marshall Islands, Federated States of Micronesia)	No
55-64	No, I do not have a disability	No	Associate degree	Other (please specify)	Marine Technology	No	• California Office of Emergency Services (Cal OES) Emergency Management Specialist	Employed (full-time)	26+	Emergency Manager	$100,000-$124,999	Higher education		No	Other (please specify)	Marine Oil Spill Response	Region 9 (Arizona, California, Hawaii, Nevada, Guam, American Samoa, Commonwealth of Northern Mariana Islands, Republic of Marshall Islands, Federated States of Micronesia)	No
35-44	Yes, I have a mental health condition	No	Graduate degree	Emergency management		CEM	CBCP + MEP	Employed (full-time)	11-15	Sr security specialist	$125,000-$149,999	Public sector - Federal		Yes			Region 3 (Delaware, Maryland, Pennsylvania, Virginia, District of Columbia, West Virginia)	No
65 and above	No, I do not have a disability	No	Associate degree	Emergency management		No	State of Colorado and Texas for CEM and Instructor	Employed (full-time)	16-25	National Instructor	$100,000-$124,999	Public sector - Federal		No	Fire service		Region 8 (Colorado, Montana, North Dakota, South Dakota, Utah, Wyoming)	Yes
25-34	Yes, I have a mental health condition	No	Bachelor degree	Public Health		No	No	Employed (full-time)	3-5	Disaster Program Manager	$75,000-$99,999	Non-profit		Yes			Region 9 (Arizona, California, Hawaii, Nevada, Guam, American Samoa, Commonwealth of Northern Mariana Islands, Republic of Marshall Islands, Federated States of Micronesia)	Yes
65 and above	No, I do not have a disability	Yes	Bachelor degree	Other (please specify)	Disaster & Emergency Management	No	OSHA 30 Certified, Level II Anti-Terrorism Certified	Employed (full-time)	16-25	Safety & Security Chief	$100,000-$124,999	Other (please specify)	City	No	Military		Region 3 (Delaware, Maryland, Pennsylvania, Virginia, District of Columbia, West Virginia)	No
65 and above	No, I do not have a disability	No	Bachelor degree	Other (please specify)	Business Economics & Management	No	Volunteer Emergency Management (VEC)	Employed (full-time)	16-25	Volunteer Emergency Commander	$50,000-$74,999	Private sector		No	Other (please specify)	Auction Marketing & Consultation	Region 9 (Arizona, California, Hawaii, Nevada, Guam, American Samoa, Commonwealth of Northern Mariana Islands, Republic of Marshall Islands, Federated States of Micronesia)	Yes
35-44	No, I do not have a disability	No	Bachelor degree	Other (please specify)	Criminology	No	N/A other than FEMA certs	Employed (full-time)	11-15	Director of Emergency Preparedness	$125,000-$149,999	Public sector - State		No	Other (please specify)	State Transportation Operations	Region 1 (Connecticut, Maine, Massachusetts, New Hampshire, Rhode Island, Vermont)	No
55-64	No, I do not have a disability	No	Graduate degree	Emergency management,Other (please specify)	Business	CEM	no	Not employed, looking for work	16-25	Executive Director	Less than $50,000	Consulting		No	Other (please specify)	Financial Services	Region 2 (New Jersey, New York, Puerto Rico, Virgin Islands)	No			Other (please specify)	self	I don't know	1	8	4	3	7	2	5	6	1	9	8	4	6	10			Inadequate resources or support for DEI initiatives,Insufficient representation of marginalized groups in decision-making processes,Limited awareness or understanding of DEI issues among staff	No		No		Cultivating empathy,Disability awareness,Implicit bias training,Intentional inclusion,Sexual harassment prevention		Yes		Incorporating DEI principles into emergency response plans and procedures
18-24	Yes, I have a mental health condition	Yes	Graduate degree	Public Health		CEM	MBCP mi	Employed (full-time)	3-5	Manager	$50,000-$74,999	Utilities		Yes
25-34	No, I do not have a disability	No	Graduate degree	Emergency management,Homeland security,Other (please specify)	International Relations	CEM	No	Employed (full-time)	6-10	Chief Operating Officer	$125,000-$149,999	Consulting		Yes			Region 2 (New Jersey, New York, Puerto Rico, Virgin Islands)	Yes	Urban		Other (please specify)	n/a	No	2-5	6	4	2	7	8	1	3	5	10			6	10				No		No		Disability awareness,Sexual harassment prevention				Creating inclusive hiring practices to attract diverse candidates,Conducting regular diversity audits to assess progress and identify areas for improvement,Engaging in community outreach and partnerships with diverse organizations,Incorporating DEI principles into emergency response plans and procedures,Promoting cultural competency and sensitivity among staff
45-54	No, I do not have a disability	No	Bachelor degree	Other (please specify)	Psychology	CEM	No	Employed (full-time)	16-25	Emergency Manager	$125,000-$149,999	Public sector - Tribal		No	Fire service		Region 9 (Arizona, California, Hawaii, Nevada, Guam, American Samoa, Commonwealth of Northern Mariana Islands, Republic of Marshall Islands, Federated States of Micronesia)	No	Suburban	< 24,999	Fire Department		No	2-5	1	8	4	6	7	3	5	2	4	5	2	3	6			Limited awareness or understanding of DEI issues among staff	No		No		Cultural competence,Cultivating empathy,Implicit bias training,Intentional inclusion,Microaggressions,Other (please specify)	Trauma Informed Care	Yes		Incorporating DEI principles into emergency response plans and procedures,Promoting cultural competency and sensitivity among staff,Providing resources and support for underrepresented groups within the office,Reviewing and revising policies to ensure they promote equity and inclusion
45-54	Yes, I have a chronic illness or health condition	Yes	Graduate degree	Emergency management,Homeland security		CEM	I hold several certifications.	Employed (full-time)	16-25	Emergency Management Program Manager	$75,000-$99,999	Public sector - State		No	Military		Region 6 (Arkansas, Louisiana, New Mexico, Oklahoma, Texas)	No	Urban	500,000-1,000,000	Other (please specify)	State	No	2-5	2	3	4	6	5	7	8	1	8	8	8	8	10			Challenges in fostering an inclusive and welcoming work environment for all employees,Inadequate resources or support for DEI initiatives,Insufficient representation of marginalized groups in decision-making processes,Lack of diversity in leadership positions,Limited awareness or understanding of DEI issues among staff	No		No		Disability awareness,Sexual harassment prevention		No
25-34	No, I do not have a disability	No	Graduate degree	Emergency management		No		Employed (full-time)	6-10	Emergency Preparedness Coordinator	$50,000-$74,999	Private sector		No	Fire service		Region 4 (Alabama, Florida, Georgia, Kentucky, Mississippi, North Carolina, South Carolina, Tennessee)	No		500,000-1,000,000	Mayor/C-Suite		No	2-5	4	8	1	7	6	3	5	2	7	1	9	4	10			Disparities in pay and benefits based on identity factors,Lack of diversity in leadership positions,Limited awareness or understanding of DEI issues among staff	No		No		Sexual harassment prevention		Yes		Reviewing and revising policies to ensure they promote equity and inclusion
18-24	No, I do not have a disability	No	Graduate degree	Emergency management		No	NDCEM, MBA	Employed (full-time)	3-5	Mitigation Planning Specialist, Individual Assistance Officer	$50,000-$74,999	Public sector - State		Yes			Region 8 (Colorado, Montana, North Dakota, South Dakota, Utah, Wyoming)	No	Rural	500,000-1,000,000	Other (please specify)	Governor	Yes	31-50	3	4	1	5	6	2	7	8	4	7	1	2	5			Insufficient representation of marginalized groups in decision-making processes,Lack of diversity in leadership positions,Limited awareness or understanding of DEI issues among staff,Unequal access to career advancement opportunities based on identity factors	No		No				No
35-44	Yes, I have a chronic illness or health condition	No	Some college but no degree	Emergency management,Homeland security		No	ABCP	Employed (full-time)	11-15	CERT Specialist	$75,000-$99,999	Public sector - Local		Yes			Region 3 (Delaware, Maryland, Pennsylvania, Virginia, District of Columbia, West Virginia)	No	Urban	500,000-1,000,000	Mayor/C-Suite		Yes	51-100	3	4	1	6	2	5	7	8	5	9	5	8	10			Inadequate resources or support for DEI initiatives,Lack of support from certain individuals or groups toward DEI efforts,Limited awareness or understanding of DEI issues among staff	Yes		Yes		Bystander communication,Cultural competence,Cultivating empathy,Disability awareness,Implicit bias training,Sexual harassment prevention		Yes		Encouraging open dialogue and feedback on DEI initiatives within the office.,Engaging in community outreach and partnerships with diverse organizations,Establishing diversity-focused affinity groups or committees,Reviewing and revising policies to ensure they promote equity and inclusion
55-64	Yes, I have a chronic illness or health condition	No	Doctorate degree	Emergency management,Homeland security,Public Health,Other (please specify)	Medicine	No	FEMA NEMBA, FEMA PDS, MEP, Master MEMS, FEMA PCP, others	Employed (full-time)	16-25	Executive Officer, Preparedness Division	Less than $50,000	Public sector - State		Yes			Region 2 (New Jersey, New York, Puerto Rico, Virgin Islands)	Yes	Suburban	> 1,000,000	Other (please specify)	Department of Public Safety	Yes	31-50	7	6	2	1	4	8	5	3	10	10	10	10	10	10	Preparedness and Planning	Unequal access to career advancement opportunities based on identity factors	Yes		No		Other (please specify)	None	No
25-34	Yes, I have a mental health condition	No	Bachelor degree	Emergency management,Homeland security		No	NDCEM	Employed (full-time)	3-5	Planning Specialist	$50,000-$74,999	Public sector - State		No	Other (please specify)	Healthcare	Region 8 (Colorado, Montana, North Dakota, South Dakota, Utah, Wyoming)	No	Rural	500,000-1,000,000	Other (please specify)	Govenor	Yes	31-50	3	1	2	4	5	6	7	8	7	8	7	6	10			Cultural insensitivity or bias in workplace interacts and practices,Disparities in pay and benefits based on identity factors,Inadequate resources or support for DEI initiatives,Insufficient representation of marginalized groups in decision-making processes	No		Yes		Disability awareness,Implicit bias training,Inclusive hiring practices,Intentional inclusion,Sexual harassment prevention		Yes		Creating inclusive hiring practices to attract diverse candidates,Conducting regular diversity audits to assess progress and identify areas for improvement,Encouraging open dialogue and feedback on DEI initiatives within the office.,Engaging in community outreach and partnerships with diverse organizations,Establishing diversity-focused affinity groups or committees,Implementing diversity trainin…
25-34	Yes, I have a mental health condition	No	Graduate degree	Emergency management,Other (please specify)	History	No		Employed (full-time)	3-5	Safety Supervisor	$75,000-$99,999	K-12		Yes			Region 10 (Alaska, Idaho, Oregon, Washington)	No	Suburban	75,000-149,000	Sheriff’s Department/Law enforcement		No	2-5	8	3	1	7	5	2	6	4	5	4	1	7	9			Insufficient representation of marginalized groups in decision-making processes,Lack of diversity in leadership positions,Lack of support from certain individuals or groups toward DEI efforts,Limited awareness or understanding of DEI issues among staff	No		No		Sexual harassment prevention		Yes		Creating inclusive hiring practices to attract diverse candidates,Promoting cultural competency and sensitivity among staff
55-64	No, I do not have a disability	Yes	Graduate degree	Emergency management,Other (please specify)	Communications	CEM	MEP, CPM, AQS for ECO Manager, and AQS for Planning Section Chief, ICS-449 Instructor	Employed (full-time)	11-15	Director Office of Emergency Management	$100,000-$124,999	Higher education		No	Law enforcement		Region 9 (Arizona, California, Hawaii, Nevada, Guam, American Samoa, Commonwealth of Northern Mariana Islands, Republic of Marshall Islands, Federated States of Micronesia)	No	Suburban	25,000-49,999	Sheriff’s Department/Law enforcement		No	1	6	5	3	7	2	1	4	8	9	9		7	10				No		No		Disability awareness,Sexual harassment prevention		No		Engaging in community outreach and partnerships with diverse organizations,Promoting cultural competency and sensitivity among staff,Reviewing and revising policies to ensure they promote equity and inclusion
55-64	No, I do not have a disability	No	Bachelor degree	Other (please specify)	Communications	No	No	Employed (full-time)	6-10	Emergency Planning Specialist	$75,000-$99,999	Non-profit		No	Security		Region 9 (Arizona, California, Hawaii, Nevada, Guam, American Samoa, Commonwealth of Northern Mariana Islands, Republic of Marshall Islands, Federated States of Micronesia)	No	Urban	< 24,999	Security		No	2-5	2	3	6	4	7	1	5	8	3	3			5			Insufficient representation of marginalized groups in decision-making processes	No		Other (please specify)	Run within organization outside of our team	Disability awareness,Implicit bias training,Inclusive hiring practices,Sexual harassment prevention,Other (please specify)	gender identity inclusion	Yes		Creating inclusive hiring practices to attract diverse candidates,Conducting regular diversity audits to assess progress and identify areas for improvement,Encouraging open dialogue and feedback on DEI initiatives within the office.,Establishing diversity-focused affinity groups or committees,Implementing diversity training programs for staff,Promoting cultural competency and sensitivity among st…
35-44	No, I do not have a disability	No	Graduate degree	Emergency management,Homeland security,Other (please specify)	Communications and public administration	CEM	Michigan Professional Emergency Manager	Employed (full-time)	11-15	Emergency Management Administrator	$100,000-$124,999	Public sector - Local		No	Other (please specify)	Hospitality, media, marketing, education	Region 5 (Illinois, Indiana, Michigan, Minnesota, Ohio, Wisconsin)	No	Urban	150,000-499,999	Fire Department		No	2-5	1	3	2	5	6	7	8	4	10	10	4	10	10	10	Preparedness and Recovery Capacity		Other (please specify)	The City has a department that focuses on DEI	Other (please specify)	The City has a department that leads all DEI efforts	Cultural competence,Implicit bias training,Microaggressions,Sexual harassment prevention		Yes		Conducting regular diversity audits to assess progress and identify areas for improvement,Encouraging open dialogue and feedback on DEI initiatives within the office.,Engaging in community outreach and partnerships with diverse organizations,Establishing diversity-focused affinity groups or committees,Implementing diversity training programs for staff,Incorporating DEI principles into emergency r…
55-64	Yes, I have a physical disability	No	Graduate degree	Other (please specify)		No	no	Employed (full-time)	11-15	Emergency & Transit Programs Asdministator	$100,000-$124,999	Public sector - Local		No	Other (please specify)	Environmental	Region 9 (Arizona, California, Hawaii, Nevada, Guam, American Samoa, Commonwealth of Northern Mariana Islands, Republic of Marshall Islands, Federated States of Micronesia)	No	Suburban	75,000-149,000	Other (please specify)	City Manager	Yes	1	6	5	7	1	4	3	2	8	4	4	4	5	7			Challenges in fostering an inclusive and welcoming work environment for all employees,Disparities in pay and benefits based on identity factors,Inequitable distribution of workload or assignments,Lack of support from certain individuals or groups toward DEI efforts,Limited awareness or understanding of DEI issues among staff,Unequal access to career advancement opportunities based on identity fac…	No		Other (please specify)	HR	Cultural competence,Intentional inclusion,Sexual harassment prevention		Yes		Engaging in community outreach and partnerships with diverse organizations,Incorporating DEI principles into emergency response plans and procedures,Providing resources and support for underrepresented groups within the office
55-64	No, I do not have a disability	No	Graduate degree	Public Health,Other (please specify)	Leadership (I have 2 Master's Degrees)	CEM	MEP	Employed (full-time)	16-25	Director of Emergency Management	$125,000-$149,999	Higher education		No	EMS		Region 3 (Delaware, Maryland, Pennsylvania, Virginia, District of Columbia, West Virginia)	Yes	Urban	25,000-49,999	Other (please specify)	Public Safety	No	2-5	6	2	1	7	5	4	8	3	10	4		10	10			Limited awareness or understanding of DEI issues among staff	No		No		Cultural competence,Sexual harassment prevention		No		Creating inclusive hiring practices to attract diverse candidates,Engaging in community outreach and partnerships with diverse organizations,Incorporating DEI principles into emergency response plans and procedures,Promoting cultural competency and sensitivity among staff,Reviewing and revising policies to ensure they promote equity and inclusion
35-44	Yes, I have a physical disability	No	Graduate degree	Other (please specify)	Leadership and Organizational Studies	CEM	n/a	Employed (full-time)	16-25	Director of Emergency Management	$75,000-$99,999	Public sector - Local		No	EMS		Region 9 (Arizona, California, Hawaii, Nevada, Guam, American Samoa, Commonwealth of Northern Mariana Islands, Republic of Marshall Islands, Federated States of Micronesia)	No	Urban	75,000-149,000	Mayor/C-Suite		No	2-5	4	3	2	1	5	6	7	8	8	8	7	6	8			Lack of support from certain individuals or groups toward DEI efforts	Yes		Yes		Cultural competence,Cultivating empathy,Disability awareness,Implicit bias training,Inclusive hiring practices,Intentional inclusion,Microaggressions,Sexual harassment prevention		Yes		Creating inclusive hiring practices to attract diverse candidates,Encouraging open dialogue and feedback on DEI initiatives within the office.,Engaging in community outreach and partnerships with diverse organizations,Establishing diversity-focused affinity groups or committees,Implementing diversity training programs for staff,Promoting cultural competency and sensitivity among staff
25-34	No, I do not have a disability	No	Graduate degree	Other (please specify)	Geoscience (Earth and Atmospheric Science)	CEM	MDPEMP (MD EM certification); Completion of NEMAA/NEMBA	Employed (full-time)	6-10	Preparedness and Outreach Manager	$100,000-$124,999	Public sector - County		Yes			Region 3 (Delaware, Maryland, Pennsylvania, Virginia, District of Columbia, West Virginia)	No	Urban	500,000-1,000,000	Other (please specify)	Deputy County Administration Officer (DCAO) - County Leadership/County Executive	Yes	11-20	5	2	1	6	7	4	8	3	8	8	5	5	10				No		No		Cultural competence,Cultivating empathy,Implicit bias training,Inclusive hiring practices,Intentional inclusion,Microaggressions,Sexual harassment prevention		Yes		Creating inclusive hiring practices to attract diverse candidates,Engaging in community outreach and partnerships with diverse organizations,Establishing diversity-focused affinity groups or committees,Implementing diversity training programs for staff,Promoting cultural competency and sensitivity among staff
35-44	Yes, I have a cognitive or intellectual disability	No	Graduate degree	Emergency management		CEM	NEMAA, EMT/AC	Employed (full-time)	16-25	Fire and Emergency Management Consultant	$125,000-$149,999	Consulting		No	Public health		Region 1 (Connecticut, Maine, Massachusetts, New Hampshire, Rhode Island, Vermont)	No			Other (please specify)	Board of Directors	No	6-10	1	8	2	3	6	5	7	4									Yes		Yes		Cultural competence,Implicit bias training,Sexual harassment prevention		Yes		Creating inclusive hiring practices to attract diverse candidates,Implementing diversity training programs for staff,Promoting cultural competency and sensitivity among staff
65 and above	No, I do not have a disability	No	Graduate degree	Emergency management,Other (please specify)	MPA, Nursing, Law Enforcement	CEM	MEP	Employed (full-time)	26+	Emergency Management Coordinator	$100,000-$124,999	Public sector - County		No	Other (please specify)	Public Safety	Region 6 (Arkansas, Louisiana, New Mexico, Oklahoma, Texas)	No	Urban	> 1,000,000	Mayor/C-Suite		No	2-5	2	4	5	6	3	1	7	8	6	7		9	10			Lack of support from certain individuals or groups toward DEI efforts	No		No				No
65 and above	Yes, I have a sensory disability (e.g. visual or hearing impairment)	No	Associate degree	Other (please specify)	Liberal Arts	No	Several FEMA EMI, first aid/CPR/AED,	Employed (full-time)	26+	Security Officer	$50,000-$74,999	Higher education		No	Security		Region 9 (Arizona, California, Hawaii, Nevada, Guam, American Samoa, Commonwealth of Northern Mariana Islands, Republic of Marshall Islands, Federated States of Micronesia)	No	Urban	< 24,999	Mayor/C-Suite		No	11-20	3	7	1	2	5	4	6	8	9	9	9		8			Limited awareness or understanding of DEI issues among staff	Yes		Yes		Bystander communication,Cultural competence,Cultivating empathy,Disability awareness,Implicit bias training,Intentional inclusion,Microaggressions,Sexual harassment prevention		No		Creating inclusive hiring practices to attract diverse candidates,Conducting regular diversity audits to assess progress and identify areas for improvement,Encouraging open dialogue and feedback on DEI initiatives within the office.,Engaging in community outreach and partnerships with diverse organizations,Establishing diversity-focused affinity groups or committees,Implementing diversity trainin…
35-44	Yes, I have a sensory disability (e.g. visual or hearing impairment)	Yes	Graduate degree	Emergency management		No	No	Employed (full-time)	16-25	Training and Exercise Manager	$75,000-$99,999	Public sector - State		No	Other (please specify)	Respiratory Therapy	Region 6 (Arkansas, Louisiana, New Mexico, Oklahoma, Texas)	No	Rural	> 1,000,000	Environment, Health, & Safety		No	31-50	6	7	1	8	3	4	5	2	7	10		10	7				No		No		Cultural competence		No
55-64	No, I do not have a disability	No	Doctorate degree	Other (please specify)	Biology	No	No	Not employed, looking for work	16-25	unemployed; current salary 0	Less than $50,000	Public sector - State		No	Public health		Region 6 (Arkansas, Louisiana, New Mexico, Oklahoma, Texas)	No		> 1,000,000	Sheriff’s Department/Law enforcement		No	1	5	6	1	4	3	7	8	2	2	6	8						No		No		Bystander communication,Cultural competence,Cultivating empathy,Sexual harassment prevention,Other (please specify)	Critical incident stress	No
45-54	Yes, I have a chronic illness or health condition	No	Bachelor degree	Other (please specify)	Humanities	No	Master Instructor	Employed (part-time)	16-25	Branch Planning (Emergency, Response and Recovery, Mitigation)	$75,000-$99,999	Consulting		No	Law enforcement		Region 9 (Arizona, California, Hawaii, Nevada, Guam, American Samoa, Commonwealth of Northern Mariana Islands, Republic of Marshall Islands, Federated States of Micronesia)	No		500,000-1,000,000	Other (please specify)	I contract with an organization, who works with all of these. It depends on the juris	No	100+	3	2	1	4	8	5	7	6	10	9	10	5	10			Cultural insensitivity or bias in workplace interacts and practices,Inadequate resources or support for DEI initiatives,Lack of diversity in leadership positions,Lack of support from certain individuals or groups toward DEI efforts,Limited awareness or understanding of DEI issues among staff,Unequal access to career advancement opportunities based on identity factors	Other (please specify)	It "other duties as assigned" vs their Full time work	Yes		Other (please specify)	I have helped to make trainings	Yes		Creating inclusive hiring practices to attract diverse candidates,Conducting regular diversity audits to assess progress and identify areas for improvement,Encouraging open dialogue and feedback on DEI initiatives within the office.,Engaging in community outreach and partnerships with diverse organizations,Establishing diversity-focused affinity groups or committees,Implementing diversity trainin…
55-64	No, I do not have a disability	Yes	Graduate degree	Emergency management,Other (please specify)		No	OCEM	Employed (full-time)	16-25	Director of Emergency Management	$100,000-$124,999	Public sector - County		No	Other (please specify)	Fire and Law security field	Region 5 (Illinois, Indiana, Michigan, Minnesota, Ohio, Wisconsin)	No	Suburban	150,000-499,999	Mayor/C-Suite		Yes	2-5	2	8	3	4	1	5	6	7	6	6	6	1	7			Inadequate resources or support for DEI initiatives,Limited awareness or understanding of DEI issues among staff	No		No		Cultural competence,Cultivating empathy,Disability awareness,Inclusive hiring practices,Microaggressions,Sexual harassment prevention		Yes		Creating inclusive hiring practices to attract diverse candidates,Encouraging open dialogue and feedback on DEI initiatives within the office.,Promoting cultural competency and sensitivity among staff,Reviewing and revising policies to ensure they promote equity and inclusion
35-44	No, I do not have a disability	No	Graduate degree	Emergency management,Other (please specify)	Meteorology	No	AMS CBM	Employed (full-time)	6-10	Deputy Communications Director	$75,000-$99,999	Public sector - State		No	Other (please specify)	Broadcasting/Media	Region 3 (Delaware, Maryland, Pennsylvania, Virginia, District of Columbia, West Virginia)	No	Suburban	> 1,000,000	Other (please specify)	Governor	Yes	100+	7	4	2	8	5	1	6	3	7	8	10	5	7			Inadequate resources or support for DEI initiatives,Inequitable distribution of workload or assignments,Insufficient representation of marginalized groups in decision-making processes,Lack of diversity in leadership positions	No		No		Cultivating empathy,Disability awareness,Implicit bias training,Sexual harassment prevention		Yes		Incorporating DEI principles into emergency response plans and procedures
55-64	Yes, I have a sensory disability (e.g. visual or hearing impairment)	No	Graduate degree	Homeland security		CEM	MEP, (MI) PEM	Employed (full-time)	16-25	Emergency Operations Unit Manager	$100,000-$124,999	Public sector - State		No	Other (please specify)	IT/Programming	Region 5 (Illinois, Indiana, Michigan, Minnesota, Ohio, Wisconsin)	No	Rural	> 1,000,000	Sheriff’s Department/Law enforcement		No	51-100	4	6	5	7	8	2	3	1	10	7	5	9	10			Lack of diversity in leadership positions,Unequal access to career advancement opportunities based on identity factors	No		Yes		Implicit bias training,Inclusive hiring practices,Sexual harassment prevention		Yes		Establishing diversity-focused affinity groups or committees,Implementing diversity training programs for staff
45-54	No, I do not have a disability	No	Doctorate degree	Other (please specify)	Cultural Anthropology	No	No	Employed (full-time)	16-25	Regional administrator	$150,000-$175,000	Public sector - Federal		No	Other (please specify)	Information technology, public health, international diplomacy	Region 8 (Colorado, Montana, North Dakota, South Dakota, Utah, Wyoming)	No
55-64	No, I do not have a disability	Yes	Some college but no degree	Other (please specify)	No degree. I’ve completed FEMA’s Basic and Advanced Academies.	No	N/A	Not employed, looking for work	11-15	Self-employed	$125,000-$149,999	Private sector		No	Other (please specify)	Transportation	Region 9 (Arizona, California, Hawaii, Nevada, Guam, American Samoa, Commonwealth of Northern Mariana Islands, Republic of Marshall Islands, Federated States of Micronesia)	No
35-44	Yes, I have a chronic illness or health condition	No	Doctorate degree	Emergency management,Public Health		CEM	MD, MPH	Employed (full-time)	11-15	Director	$100,000-$124,999	Public sector - Local		No	Public health		Region 2 (New Jersey, New York, Puerto Rico, Virgin Islands)	Yes	Urban	> 1,000,000	Mayor/C-Suite		No	51-100	5	6	8	4	7	2	3	1	8	7	7	9	8			Challenges in fostering an inclusive and welcoming work environment for all employees,Cultural insensitivity or bias in workplace interacts and practices,Disparities in pay and benefits based on identity factors,Inadequate resources or support for DEI initiatives,Inequitable distribution of workload or assignments,Insufficient representation of marginalized groups in decision-making processes,Lac…	Yes		Yes		Cultural competence,Implicit bias training,Inclusive hiring practices,Sexual harassment prevention		Yes		Conducting regular diversity audits to assess progress and identify areas for improvement,Establishing diversity-focused affinity groups or committees
45-54	No, I do not have a disability	No	Doctorate degree	Emergency management		No		Employed (full-time)	16-25	Professor	$100,000-$124,999	Higher education		No	Other (please specify)	Eng.	Region 2 (New Jersey, New York, Puerto Rico, Virgin Islands)	No	Suburban						1	2	3	4	6	5	7	8	7	8	8		3			Challenges in fostering an inclusive and welcoming work environment for all employees,Cultural insensitivity or bias in workplace interacts and practices,Inequitable distribution of workload or assignments,Insufficient representation of marginalized groups in decision-making processes,Lack of diversity in leadership positions,Lack of support from certain individuals or groups toward DEI efforts,L…					Cultural competence,Disability awareness,Implicit bias training,Sexual harassment prevention		Yes		Creating inclusive hiring practices to attract diverse candidates,Engaging in community outreach and partnerships with diverse organizations,Establishing diversity-focused affinity groups or committees
25-34	Yes, I have a chronic illness or health condition	No	Graduate degree	Emergency management,Other (please specify)	International Relations	No		Employed (full-time)	3-5	Planner	$50,000-$74,999	Public sector - State		No	Other (please specify)	Business Consulting	Region 4 (Alabama, Florida, Georgia, Kentucky, Mississippi, North Carolina, South Carolina, Tennessee)	No	Urban	> 1,000,000	Other (please specify)	Governor	Yes	100+	4	3	1	5	6	2	7	8	6	6	5	1	10			Inadequate resources or support for DEI initiatives,Insufficient representation of marginalized groups in decision-making processes,Lack of diversity in leadership positions,Limited awareness or understanding of DEI issues among staff	No		No		Sexual harassment prevention		No
35-44	No, I do not have a disability	No	Graduate degree	Emergency management		CEM		Employed (full-time)	11-15	Emergency Management Coordinator II	$125,000-$149,999	Public sector - Local		Yes			Region 9 (Arizona, California, Hawaii, Nevada, Guam, American Samoa, Commonwealth of Northern Mariana Islands, Republic of Marshall Islands, Federated States of Micronesia)	No	Urban	> 1,000,000	Mayor/C-Suite		Yes	31-50	1	3	7	8	4	2	5	6	7	9	7	9	8			Challenges in fostering an inclusive and welcoming work environment for all employees,Limited awareness or understanding of DEI issues among staff	No		No		Cultural competence,Disability awareness,Implicit bias training,Inclusive hiring practices,Microaggressions,Sexual harassment prevention		Yes		Engaging in community outreach and partnerships with diverse organizations,Establishing diversity-focused affinity groups or committees,Implementing diversity training programs for staff,Incorporating DEI principles into emergency response plans and procedures,Promoting cultural competency and sensitivity among staff
55-64	No, I do not have a disability	No	Graduate degree	Other (please specify)	Teaching Speech-Communications, BA; Masters in Management	No		Employed (full-time)	16-25	Business Continuity Director	$75,000-$99,999	Public sector - State		No	Other (please specify)	Public Affairs/Communications	Region 5 (Illinois, Indiana, Michigan, Minnesota, Ohio, Wisconsin)	No	Urban	> 1,000,000	Other (please specify)	Public Safety Commissioner	Yes	51-100	6	2	8	3	4	1	7	5	7	6	2	2	5			Inequitable distribution of workload or assignments	No		Yes		Cultural competence,Cultivating empathy,Disability awareness,Implicit bias training,Inclusive hiring practices,Microaggressions,Sexual harassment prevention		Yes		Creating inclusive hiring practices to attract diverse candidates,Engaging in community outreach and partnerships with diverse organizations,Incorporating DEI principles into emergency response plans and procedures
65 and above	No, I do not have a disability	No	Doctorate degree	Other (please specify)	Public administration	CEM	ABCP	Employed (full-time)	26+	Deputy director/professor	$100,000-$124,999	Consulting		No	Other (please specify)	public administration	Region 9 (Arizona, California, Hawaii, Nevada, Guam, American Samoa, Commonwealth of Northern Mariana Islands, Republic of Marshall Islands, Federated States of Micronesia)	No	Urban		Other (please specify)	University Research Foundation	No	2-5	4	5	1	6	2	3	7	8	9					9	Research		Other (please specify)	We do not do emergency management	Other (please specify)	We do not do emergency management	Cultural competence,Disability awareness,Implicit bias training,Microaggressions,Sexual harassment prevention		Yes
25-34	No, I do not have a disability	No	Bachelor degree	Emergency management		CEM		Employed (full-time)	11-15	Director of Homeland Security and Emergency Management	$75,000-$99,999	Public sector - Local		Yes			Region 6 (Arkansas, Louisiana, New Mexico, Oklahoma, Texas)	No	Suburban	150,000-499,999	Fire Department		No	2-5	2	5	3	8	6	4	7	1	10	10	10	5	10			Challenges in fostering an inclusive and welcoming work environment for all employees,Disparities in pay and benefits based on identity factors,Inadequate resources or support for DEI initiatives,Insufficient representation of marginalized groups in decision-making processes,Lack of diversity in leadership positions,Lack of support from certain individuals or groups toward DEI efforts,Limited awa…	No		No		Disability awareness,Sexual harassment prevention		No		Creating inclusive hiring practices to attract diverse candidates,Engaging in community outreach and partnerships with diverse organizations,Promoting cultural competency and sensitivity among staff,Reviewing and revising policies to ensure they promote equity and inclusion
65 and above	No, I do not have a disability	No	Graduate degree	Other (please specify)	Political Science, , Public Administration	CEM	HSEEP	Employed (full-time)	26+	President World Disaster Management, LLC	$100,000-$124,999	Consulting		No	Other (please specify)	Public service, Governor’s Office, Associate Director at FEMA	Region 3 (Delaware, Maryland, Pennsylvania, Virginia, District of Columbia, West Virginia)	No	Urban		Other (please specify)	To me	No	2-5	1	3	6	4	2	5	8	7	1	2		3	2				No		Other (please specify)	Me	Cultural competence		No		Creating inclusive hiring practices to attract diverse candidates,Conducting regular diversity audits to assess progress and identify areas for improvement,Encouraging open dialogue and feedback on DEI initiatives within the office.,Engaging in community outreach and partnerships with diverse organizations,Establishing diversity-focused affinity groups or committees,Implementing diversity trainin…
45-54	No, I do not have a disability	Yes	Graduate degree	Emergency management,Other (please specify)	Natural Resources, Business	No		Employed (full-time)	16-25	CEO	Greater than $175,000	Consulting		No	Military		Region 4 (Alabama, Florida, Georgia, Kentucky, Mississippi, North Carolina, South Carolina, Tennessee)	No			Other (please specify)	Private Company		100+	3	4	1	6	8	2	5	7	5							Lack of diversity in leadership positions	No		Yes		Cultural competence,Implicit bias training,Inclusive hiring practices,Sexual harassment prevention		Yes		Creating inclusive hiring practices to attract diverse candidates,Conducting regular diversity audits to assess progress and identify areas for improvement,Encouraging open dialogue and feedback on DEI initiatives within the office.,Engaging in community outreach and partnerships with diverse organizations,Implementing diversity training programs for staff,Promoting cultural competency and sensit…
55-64	Yes, I have a chronic illness or health condition	Yes	Some college but no degree	Emergency management		No		Employed (full-time)	16-25	Emergency Management Specialist	$125,000-$149,999	Public sector - Federal		No	Military		Region 4 (Alabama, Florida, Georgia, Kentucky, Mississippi, North Carolina, South Carolina, Tennessee)	No		> 1,000,000	Other (please specify)	Sec of DHS	Yes	100+	1	7	8	6	2	4	5	3	7	10	5					Cultural insensitivity or bias in workplace interacts and practices,Lack of support from certain individuals or groups toward DEI efforts,Limited awareness or understanding of DEI issues among staff,Unequal access to career advancement opportunities based on identity factors	No		No		Sexual harassment prevention		Yes		Reviewing and revising policies to ensure they promote equity and inclusion
45-54	Yes, I have a cognitive or intellectual disability	No	Graduate degree	Emergency management,Homeland security		No	Georgia Advanced CEM	Employed (full-time)	16-25	Senior Manager, Crisis Management & Business Continuity	$150,000-$175,000	Private sector		No	Other (please specify)	Media-Journalism	Region 4 (Alabama, Florida, Georgia, Kentucky, Mississippi, North Carolina, South Carolina, Tennessee)	No	Urban	> 1,000,000	Other (please specify)	GEMA	Yes	6-10																Disparities in pay and benefits based on identity factors,Lack of diversity in leadership positions,Lack of support from certain individuals or groups toward DEI efforts,Limited awareness or understanding of DEI issues among staff	No		No
45-54	No, I do not have a disability	Yes	Bachelor degree	Emergency management		AEM	No	Employed (part-time)	11-15	Hassan Market, Naz Cinema Road, Khanpur, Rahim Yarkhan 64200, Punjab-Pakistan.	Less than $50,000	Non-profit		Yes			Region 10 (Alaska, Idaho, Oregon, Washington)	Yes	Rural	25,000-49,999	Environment, Health, & Safety		Yes	6-10	1	2	3	4	5	6	7	8	8	8	7	9	8	8		Challenges in fostering an inclusive and welcoming work environment for all employees,Cultural insensitivity or bias in workplace interacts and practices,Inadequate resources or support for DEI initiatives,Insufficient representation of marginalized groups in decision-making processes,Lack of diversity in leadership positions	Yes		Yes		Cultural competence,Disability awareness		Yes		Creating inclusive hiring practices to attract diverse candidates,Conducting regular diversity audits to assess progress and identify areas for improvement,Engaging in community outreach and partnerships with diverse organizations,Establishing diversity-focused affinity groups or committees,Implementing diversity training programs for staff,Incorporating DEI principles into emergency response pla…
25-34	No, I do not have a disability	No	Graduate degree	Homeland security,Other (please specify)	Public Administration	No	CHEP	Employed (full-time)	3-5	Emergency Manager	$75,000-$99,999	Healthcare		Yes			Region 4 (Alabama, Florida, Georgia, Kentucky, Mississippi, North Carolina, South Carolina, Tennessee)	No	Urban	50,000-74,999	Security		No	2-5	2	4	1	6	5	3	7	8	10	5	7	8	10			Disparities in pay and benefits based on identity factors	No		No		Cultural competence,Cultivating empathy,Implicit bias training,Inclusive hiring practices		Yes		Creating inclusive hiring practices to attract diverse candidates
35-44	No, I do not have a disability	No	Graduate degree	Other (please specify)	Public Administration	No	GPC	Employed (full-time)	16-25	Community Development Expert	$100,000-$124,999	Public sector - Federal		No	Other (please specify)	Finance	Region 4 (Alabama, Florida, Georgia, Kentucky, Mississippi, North Carolina, South Carolina, Tennessee)	No	Urban	150,000-499,999	Other (please specify)	DHS	Yes	100+	7	6	8	5	4	1	2	3	6	1	3	5	4			Inequitable distribution of workload or assignments,Insufficient representation of marginalized groups in decision-making processes	Yes		Yes		Sexual harassment prevention				Creating inclusive hiring practices to attract diverse candidates,Engaging in community outreach and partnerships with diverse organizations,Establishing diversity-focused affinity groups or committees,Providing resources and support for underrepresented groups within the office,Reviewing and revising policies to ensure they promote equity and inclusion
65 and above	No, I do not have a disability	No	Graduate degree	Other (please specify)	Urban Planning	No	FPEM (FL credential), CHEP	Employed (full-time)	26+	Executive Director	$125,000-$149,999	Consulting		Yes			Region 4 (Alabama, Florida, Georgia, Kentucky, Mississippi, North Carolina, South Carolina, Tennessee)	No		> 1,000,000	Other (please specify)	Board of Directors	No	1	8	6	2	7	1	5	3	4	9	7	4	8	10	10	Recovery	Limited awareness or understanding of DEI issues among staff	No		No		Cultural competence,Cultivating empathy,Disability awareness,Sexual harassment prevention		No		Creating inclusive hiring practices to attract diverse candidates,Encouraging open dialogue and feedback on DEI initiatives within the office.,Promoting cultural competency and sensitivity among staff
25-34	No, I do not have a disability	No	Bachelor degree	Emergency management		No	Yes, disaster manager certification.	Employed (full-time)	11-15	Partnerships Manager	$100,000-$124,999	Non-profit		Yes			Region 5 (Illinois, Indiana, Michigan, Minnesota, Ohio, Wisconsin)	No	Urban	> 1,000,000	Other (please specify)	No one	No	100+	2	6	4	7	1	5	8	3	5	7	6	10	7			Insufficient representation of marginalized groups in decision-making processes	Yes		Yes		Cultural competence,Cultivating empathy,Disability awareness,Implicit bias training,Microaggressions,Sexual harassment prevention		Yes		Conducting regular diversity audits to assess progress and identify areas for improvement,Encouraging open dialogue and feedback on DEI initiatives within the office.,Engaging in community outreach and partnerships with diverse organizations,Establishing diversity-focused affinity groups or committees,Implementing diversity training programs for staff,Promoting cultural competency and sensitivity…
18-24	No, I do not have a disability	No	Bachelor degree	Emergency management,Other (please specify)	Psychology	No	No	Employed (full-time)	3-5	Emergency Management Coordinator	$50,000-$74,999	Healthcare		Yes			Region 4 (Alabama, Florida, Georgia, Kentucky, Mississippi, North Carolina, South Carolina, Tennessee)	No
25-34	No, I do not have a disability	No	Bachelor degree	Other (please specify)	business	No		Employed (full-time)	0-2	exec	Less than $50,000	Non-profit		No
65 and above	No, I do not have a disability	No	Graduate degree	Other (please specify)	urban planning	No		Employed (full-time)	26+	recovery planner	$125,000-$149,999	Public sector - Federal		No	Other (please specify)	urban planning	Region 4 (Alabama, Florida, Georgia, Kentucky, Mississippi, North Carolina, South Carolina, Tennessee)	Yes	Urban	> 1,000,000	Other (please specify)	FEMA	Yes	100+	2	1	4	5	6	3	7	8	10	10	5	10	10				Yes		Yes		Bystander communication,Cultural competence,Cultivating empathy,Disability awareness,Implicit bias training,Inclusive hiring practices,Intentional inclusion,Microaggressions,Sexual harassment prevention		Yes		Creating inclusive hiring practices to attract diverse candidates,Conducting regular diversity audits to assess progress and identify areas for improvement,Encouraging open dialogue and feedback on DEI initiatives within the office.,Engaging in community outreach and partnerships with diverse organizations,Establishing diversity-focused affinity groups or committees,Implementing diversity trainin…
25-34	No, I do not have a disability	No	Graduate degree	Emergency management		No		Employed (full-time)	6-10	Associate Strategy Director	$75,000-$99,999	Non-profit		Yes			Region 3 (Delaware, Maryland, Pennsylvania, Virginia, District of Columbia, West Virginia)	No
45-54	Yes, I have a chronic illness or health condition	No	Graduate degree	Other (please specify)	Public Administration	CEM	State issued EM certification	Employed (full-time)	26+	Associate	$100,000-$124,999	Consulting		No	Fire service		Region 4 (Alabama, Florida, Georgia, Kentucky, Mississippi, North Carolina, South Carolina, Tennessee)	No	Suburban	> 1,000,000	Other (please specify)	Vice president Public Sector Division with company	No	51-100	2	3	4	1	5	6	7	8	9	10	2	2	10	10	Travel for professional development/conferences	Cultural insensitivity or bias in workplace interacts and practices,Lack of diversity in leadership positions,Lack of support from certain individuals or groups toward DEI efforts	Yes		Yes		Cultural competence,Cultivating empathy,Disability awareness,Implicit bias training,Inclusive hiring practices,Intentional inclusion,Sexual harassment prevention		Yes		Creating inclusive hiring practices to attract diverse candidates,Encouraging open dialogue and feedback on DEI initiatives within the office.,Establishing diversity-focused affinity groups or committees,Implementing diversity training programs for staff,Promoting cultural competency and sensitivity among staff,Reviewing and revising policies to ensure they promote equity and inclusion
25-34	Yes, I have a sensory disability (e.g. visual or hearing impairment)	No	Bachelor degree	Emergency management,Other (please specify)	Public administration	No	Faem	Employed (full-time)	6-10	Emergency Manager	$75,000-$99,999	Public sector - Local		Yes			Region 4 (Alabama, Florida, Georgia, Kentucky, Mississippi, North Carolina, South Carolina, Tennessee)	No	Urban	75,000-149,000	Other (please specify)	City managers office	No	1	5	8	1	6	2	4	7	3	4	3	2	4	9	1	Na	Challenges in fostering an inclusive and welcoming work environment for all employees	No		No		Cultivating empathy		No		Encouraging open dialogue and feedback on DEI initiatives within the office.
25-34	No, I do not have a disability	No	Doctorate degree	Emergency management		No	Not at this time	Employed (full-time)	0-2	Emergency Management Coordinator	$75,000-$99,999	Public sector - State		Yes			Region 3 (Delaware, Maryland, Pennsylvania, Virginia, District of Columbia, West Virginia)	No	Suburban	50,000-74,999	Security		No	6-10	7	3	5	8	6	2	4	1	3	10	10	2	2	5	Recovery efforts	Challenges in fostering an inclusive and welcoming work environment for all employees,Cultural insensitivity or bias in workplace interacts and practices,Disparities in pay and benefits based on identity factors,Lack of diversity in leadership positions	No		No		Cultivating empathy,Implicit bias training		Yes		Implementing diversity training programs for staff
55-64	No, I do not have a disability	No	Bachelor degree	Other (please specify)	Biology	No	yes	Employed (full-time)	16-25	Public Health Advisor	$125,000-$149,999	Public sector - Federal		No	Public health		Region 4 (Alabama, Florida, Georgia, Kentucky, Mississippi, North Carolina, South Carolina, Tennessee)	No	Urban	> 1,000,000	Other (please specify)	Office of the Director	No	6-10	2	4	7	3	5	1	8	6	4	5	4	7	8	8	training	Inequitable distribution of workload or assignments,Lack of support from certain individuals or groups toward DEI efforts,Limited awareness or understanding of DEI issues among staff	No		No		Cultural competence,Cultivating empathy,Disability awareness,Implicit bias training,Inclusive hiring practices,Microaggressions,Sexual harassment prevention		Yes		Creating inclusive hiring practices to attract diverse candidates,Conducting regular diversity audits to assess progress and identify areas for improvement,Encouraging open dialogue and feedback on DEI initiatives within the office.,Establishing diversity-focused affinity groups or committees,Implementing diversity training programs for staff,Promoting cultural competency and sensitivity among st…
55-64	No, I do not have a disability	No	Bachelor degree	Emergency management		CEM	Certified Floodplain Manager (CFM), Emergency Number Professional (ENP)	Retired	26+	Director	$125,000-$149,999	Public sector - County		Yes			Region 5 (Illinois, Indiana, Michigan, Minnesota, Ohio, Wisconsin)	No	Suburban	500,000-1,000,000	Mayor/C-Suite		Yes	11-20	5	6	1	8	3	2	4	7	7	6	1	7	10	1		Inequitable distribution of workload or assignments	No		No		Disability awareness,Sexual harassment prevention		No		Engaging in community outreach and partnerships with diverse organizations
35-44	No, I do not have a disability	No	Graduate degree	Public Health		No	no	Employed (full-time)	11-15	Public Health Analyst	$100,000-$124,999	Public sector - Federal		Yes			Region 4 (Alabama, Florida, Georgia, Kentucky, Mississippi, North Carolina, South Carolina, Tennessee)	No	Urban	> 1,000,000	Other (please specify)	Federal govt	Yes	100+	1	5	4	6	7	2	8	3	5	3	1	4	6	1		Insufficient representation of marginalized groups in decision-making processes,Lack of diversity in leadership positions	No		Yes		Cultural competence,Disability awareness,Implicit bias training		Yes		Implementing diversity training programs for staff,Incorporating DEI principles into emergency response plans and procedures,Promoting cultural competency and sensitivity among staff
35-44	No, I do not have a disability	No	Graduate degree	Emergency management,Other (please specify)	Sports medicine, nursing	No	CHEC-III, NHDP-C, RN, TCRN, FLO, CPDM	Employed (full-time)	6-10	Chief, emergency management and continuity of government	$100,000-$124,999	Public sector - County		No	Other (please specify)	Nursing	Region 4 (Alabama, Florida, Georgia, Kentucky, Mississippi, North Carolina, South Carolina, Tennessee)	No	Urban	150,000-499,999	Mayor/C-Suite		No	6-10	4	5	1	6	3	2	7	8	9	6	10	7	10	9	Retention	Disparities in pay and benefits based on identity factors,Lack of diversity in leadership positions	Other (please specify)	I have earned a DEI certificate through an accredited university program	Yes		Bystander communication,Cultural competence,Cultivating empathy,Disability awareness,Implicit bias training,Inclusive hiring practices,Intentional inclusion,Microaggressions,Sexual harassment prevention		Yes		Encouraging open dialogue and feedback on DEI initiatives within the office.,Engaging in community outreach and partnerships with diverse organizations,Establishing diversity-focused affinity groups or committees,Incorporating DEI principles into emergency response plans and procedures,Promoting cultural competency and sensitivity among staff
45-54	No, I do not have a disability	No	Bachelor degree	Other (please specify)	Governmental Administration	CEM	CEM	Employed (full-time)	11-15	Deputy Director	$50,000-$74,999	Public sector - Local		No	Other (please specify)	Education	Region 5 (Illinois, Indiana, Michigan, Minnesota, Ohio, Wisconsin)	No	Rural	50,000-74,999	Other (please specify)	Board of Commissioners	No	2-5	2	8	1	7	5	3	6	4	7	5	3	4	9	8	Technology/Facilities	Insufficient representation of marginalized groups in decision-making processes,Lack of diversity in leadership positions,Limited awareness or understanding of DEI issues among staff	No		No		Cultivating empathy,Disability awareness,Sexual harassment prevention		No		Engaging in community outreach and partnerships with diverse organizations,Incorporating DEI principles into emergency response plans and procedures,Providing resources and support for underrepresented groups within the office
55-64	Yes, I have a chronic illness or health condition	Yes	Graduate degree	Emergency management,Other (please specify)	BBA Administrative Management / Logistics	AEM	N/A	Employed (part-time)	3-5	Deputy Director	Less than $50,000	Public sector - County		No	Other (please specify)	Manufacturing - Line grunt	Region 4 (Alabama, Florida, Georgia, Kentucky, Mississippi, North Carolina, South Carolina, Tennessee)	No	Suburban	25,000-49,999	Other (please specify)	County Judge-Executive	Yes	1	3	7	1	4	2	6	5	8	8	9	5	7	10	8	Training	Limited awareness or understanding of DEI issues among staff	No		No		Sexual harassment prevention		No		Engaging in community outreach and partnerships with diverse organizations,Incorporating DEI principles into emergency response plans and procedures,Reviewing and revising policies to ensure they promote equity and inclusion
65 and above	No, I do not have a disability	No	Bachelor degree	Other (please specify)	Fine Arts	No	EMT-P, CHEP, CHSP	Employed (full-time)	16-25	Director, EMS & Emergency Management	$100,000-$124,999	Healthcare		No	Other (please specify)	EMS, Law Enforcement, Fire Service	Region 2 (New Jersey, New York, Puerto Rico, Virgin Islands)	No	Urban	> 1,000,000	Environment, Health, & Safety		No	2-5	8	7	1	6	2	3	5	4	8	9	9	5	5	1		Limited awareness or understanding of DEI issues among staff	No		No		Cultivating empathy,Disability awareness,Implicit bias training,Inclusive hiring practices,Sexual harassment prevention		Yes		Incorporating DEI principles into emergency response plans and procedures
25-34	Yes, I have a cognitive or intellectual disability	No	Bachelor degree	Emergency management		No	Planning Practitioner Program, PMI Certified Associate of Project Management	Employed (full-time)	3-5	Emergency management Administrator	$50,000-$74,999	Higher education		Yes			Region 5 (Illinois, Indiana, Michigan, Minnesota, Ohio, Wisconsin)	No	Suburban	< 24,999	Other (please specify)	CFO	No	2-5	4	5	1	6	3	2	7	8	3	7	2	3	9	2		Disparities in pay and benefits based on identity factors	Other (please specify)	The College has a DEI Office but we do not in our department	Yes		Cultural competence,Cultivating empathy,Disability awareness,Inclusive hiring practices,Intentional inclusion,Sexual harassment prevention,Other (please specify)	Safe Space Training, Under documented communities, Military/veterans ally/awareness	Yes		Creating inclusive hiring practices to attract diverse candidates,Encouraging open dialogue and feedback on DEI initiatives within the office.,Engaging in community outreach and partnerships with diverse organizations,Implementing diversity training programs for staff,Incorporating DEI principles into emergency response plans and procedures,Promoting cultural competency and sensitivity among staf…
55-64	No, I do not have a disability	Yes	Bachelor degree	Other (please specify)	Chemistry/Business Mgmt	CEM	MEP	Employed (full-time)	16-25	Emergency Manager	$100,000-$124,999	Higher education		No	Military		Region 10 (Alaska, Idaho, Oregon, Washington)	No	Suburban	25,000-49,999	Sheriff’s Department/Law enforcement		No	2-5	7	1	4	3	8	2	5	6	5	3	5	7	7	1	n/a	Inequitable distribution of workload or assignments,Lack of support from certain individuals or groups toward DEI efforts,Limited awareness or understanding of DEI issues among staff	No		No		Disability awareness,Implicit bias training,Inclusive hiring practices,Microaggressions,Sexual harassment prevention		Yes		Encouraging open dialogue and feedback on DEI initiatives within the office.,Incorporating DEI principles into emergency response plans and procedures
65 and above	No, I do not have a disability	Yes	Associate degree	Other (please specify)	Fire Science	No	Michigan Professional Emergency Manager (PEM)	Employed (full-time)	6-10	Director of Emergency Management	$100,000-$124,999	Public sector - County		No	Fire service		Region 5 (Illinois, Indiana, Michigan, Minnesota, Ohio, Wisconsin)	No	Urban	150,000-499,999	Sheriff’s Department/Law enforcement		No	2-5	5	7	1	6	2	3	4	8	9	8	10	8	10	9	Training and Exercising	Inadequate resources or support for DEI initiatives	No		No		Disability awareness,Implicit bias training,Sexual harassment prevention		Yes		Engaging in community outreach and partnerships with diverse organizations,Establishing diversity-focused affinity groups or committees
35-44	Yes, I have a chronic illness or health condition	No	Graduate degree	Other (please specify)	Criminal Justice, Masters of Public Affairs	No	N/A	Employed (full-time)	0-2	Grants Manager	$75,000-$99,999	Public sector - Local		No	Law enforcement		Region 7 (Iowa, Kansas, Missouri, Nebraska)	Yes	Urban	150,000-499,999	Other (please specify)	Department of Public Safety	No	2-5	6	5	2	7	3	4	8	1	10	5	2	9	10	1	n/a	Lack of support from certain individuals or groups toward DEI efforts	No		No		Other (please specify)	n/a	No		Creating inclusive hiring practices to attract diverse candidates,Engaging in community outreach and partnerships with diverse organizations,Incorporating DEI principles into emergency response plans and procedures,Promoting cultural competency and sensitivity among staff
45-54	No, I do not have a disability	No	Graduate degree	Homeland security		CEM	No	Employed (full-time)	6-10	Deputy Chief	$125,000-$149,999	Public sector - County		No	Fire service		Region 3 (Delaware, Maryland, Pennsylvania, Virginia, District of Columbia, West Virginia)	Yes	Suburban	150,000-499,999	Fire Department		No	2-5	2	5	1	7	6	3	8	4	9	9	10	3	9	1	NA	Lack of diversity in leadership positions,Limited awareness or understanding of DEI issues among staff	No		No		Cultural competence,Cultivating empathy,Implicit bias training,Inclusive hiring practices,Intentional inclusion,Microaggressions,Sexual harassment prevention		Yes		Creating inclusive hiring practices to attract diverse candidates,Reviewing and revising policies to ensure they promote equity and inclusion
45-54	Yes, I have a mental health condition	Yes	Associate degree	Other (please specify)	Human Services	No	SEM	Employed (full-time)	6-10	Emergency Preparedness Cooridnator	$75,000-$99,999	Private sector		No	Military		Region 9 (Arizona, California, Hawaii, Nevada, Guam, American Samoa, Commonwealth of Northern Mariana Islands, Republic of Marshall Islands, Federated States of Micronesia)	No	Urban	< 24,999	Security		No	1	7	8	1	4	5	2	3	6	8	5	2	8	7	10	Mass Notifications system	Insufficient representation of marginalized groups in decision-making processes	No		No		Bystander communication,Cultural competence,Cultivating empathy,Disability awareness,Intentional inclusion,Sexual harassment prevention		Yes		Conducting regular diversity audits to assess progress and identify areas for improvement,Encouraging open dialogue and feedback on DEI initiatives within the office.,Establishing diversity-focused affinity groups or committees,Incorporating DEI principles into emergency response plans and procedures
45-54	No, I do not have a disability	No	Graduate degree	Emergency management		No	MEP, ABCP	Employed (full-time)	16-25	Senior Manager, Business Continuity	Greater than $175,000	Private sector		Yes			Region 9 (Arizona, California, Hawaii, Nevada, Guam, American Samoa, Commonwealth of Northern Mariana Islands, Republic of Marshall Islands, Federated States of Micronesia)	No	Suburban	< 24,999	Other (please specify)	Risk Management	No	2-5	5	7	8	2	3	1	4	6	1	3		3	3				No		No		Cultural competence,Disability awareness,Implicit bias training,Inclusive hiring practices,Microaggressions,Sexual harassment prevention		Yes		Creating inclusive hiring practices to attract diverse candidates,Encouraging open dialogue and feedback on DEI initiatives within the office.,Promoting cultural competency and sensitivity among staff
65 and above	Yes, I have a physical disability	No	Bachelor degree	Other (please specify)	Dual Major Elementary Education/Public Safety	No	Ham Radio License	Retired	26+	Emergency Management Watch Officer (Staff Duty Officer)	$75,000-$99,999	Public sector - State		No	Other (please specify)	911 Dispatcher	Region 3 (Delaware, Maryland, Pennsylvania, Virginia, District of Columbia, West Virginia)	No	Suburban	> 1,000,000	Other (please specify)	State EM Director	Yes	100+									0	1	1	1	1	10	No impacts		No		No				No		Creating inclusive hiring practices to attract diverse candidates
25-34	No, I do not have a disability	No	Graduate degree	Homeland security		No	NEMBA, CIP, FCC-General Amateur Radio, Basic Peace Officer	Employed (full-time)	3-5	Emergency Management Analyst	Less than $50,000	Public sector - Local		No	Law enforcement		Region 6 (Arkansas, Louisiana, New Mexico, Oklahoma, Texas)	Yes	Suburban	150,000-499,999	Fire Department		Yes	2-5	4	3	1	6	5	2	7	8	3	2	1	4	10				Other (please specify)	DEI is Illegal	Other (please specify)	DEI is Illegal	Bystander communication,Cultural competence,Cultivating empathy,Disability awareness,Implicit bias training,Sexual harassment prevention		Other (please specify)	DEI is Illegal
35-44	No, I do not have a disability	No	Graduate degree	Emergency management		CEM	CFM	Employed (full-time)	16-25	Deputy Coordinator	$75,000-$99,999	Public sector - County		Yes			Region 3 (Delaware, Maryland, Pennsylvania, Virginia, District of Columbia, West Virginia)	No	Suburban	75,000-149,000	Fire Department		No	2-5	5	4	1	6	2	3	8	7	5	10	6	3	10			Inadequate resources or support for DEI initiatives,Lack of diversity in leadership positions	No		No		Cultural competence,Cultivating empathy,Disability awareness,Implicit bias training,Microaggressions,Sexual harassment prevention		Yes		Creating inclusive hiring practices to attract diverse candidates,Encouraging open dialogue and feedback on DEI initiatives within the office.,Engaging in community outreach and partnerships with diverse organizations,Incorporating DEI principles into emergency response plans and procedures,Promoting cultural competency and sensitivity among staff
65 and above	No, I do not have a disability	Yes	Graduate degree	Other (please specify)	International Relations	No	No	Employed (full-time)	11-15	Emergency Management Staff Officer (Logistics & HAZMAT)	$50,000-$74,999	Public sector - County		No	Military		Region 9 (Arizona, California, Hawaii, Nevada, Guam, American Samoa, Commonwealth of Northern Mariana Islands, Republic of Marshall Islands, Federated States of Micronesia)	No	Urban	> 1,000,000	Mayor/C-Suite		No	11-20	3	5	2	4	6	1	7	8	7	6	5	2	9			Limited awareness or understanding of DEI issues among staff	No		No		Bystander communication,Cultural competence,Cultivating empathy,Disability awareness,Implicit bias training,Sexual harassment prevention		No		Implementing diversity training programs for staff
35-44	No, I do not have a disability	No	Graduate degree	Public Health		No	No	Employed (full-time)	6-10	Emergency Services Manager	$100,000-$124,999	Public sector - Local		Yes			Region 9 (Arizona, California, Hawaii, Nevada, Guam, American Samoa, Commonwealth of Northern Mariana Islands, Republic of Marshall Islands, Federated States of Micronesia)	No	Suburban	75,000-149,000	Fire Department		No	1	2	7	1	6	5	4	8	3	9	7	5	7	9			Cultural insensitivity or bias in workplace interacts and practices,Inadequate resources or support for DEI initiatives,Inequitable distribution of workload or assignments,Lack of diversity in leadership positions	Yes		No		Sexual harassment prevention		No		Engaging in community outreach and partnerships with diverse organizations,Establishing diversity-focused affinity groups or committees,Incorporating DEI principles into emergency response plans and procedures,Reviewing and revising policies to ensure they promote equity and inclusion
35-44	Yes, I have a cognitive or intellectual disability	Yes	Bachelor degree	Other (please specify)	Criminal Justice Management	No	EOC Type 3 (from CalOES)	Employed (full-time)	0-2	Emergency Planner	$50,000-$74,999	Public sector - County		No	Military		Region 9 (Arizona, California, Hawaii, Nevada, Guam, American Samoa, Commonwealth of Northern Mariana Islands, Republic of Marshall Islands, Federated States of Micronesia)	No	Urban	500,000-1,000,000	Other (please specify)	County Board of Supervisors	No	6-10	8	4	1	2	5	3	6	7	10	6	1	6	10				No		No		Disability awareness,Sexual harassment prevention				Encouraging open dialogue and feedback on DEI initiatives within the office.,Engaging in community outreach and partnerships with diverse organizations
55-64	Yes, I have a chronic illness or health condition	No	Graduate degree	Other (please specify)	Engineering and Transportation Mngt	No	BS in Emergency Managment	Employed (full-time)	26+	Emergency Management Specialist	$100,000-$124,999	Public sector - Federal		No	Fire service		Region 9 (Arizona, California, Hawaii, Nevada, Guam, American Samoa, Commonwealth of Northern Mariana Islands, Republic of Marshall Islands, Federated States of Micronesia)	No	Urban	> 1,000,000	Other (please specify)	FEMA	Yes	100+	1	7	5	3	8	4	2	6	3			5	5	1		Cultural insensitivity or bias in workplace interacts and practices,Inequitable distribution of workload or assignments,Insufficient representation of marginalized groups in decision-making processes,Lack of diversity in leadership positions,Limited awareness or understanding of DEI issues among staff,Unequal access to career advancement opportunities based on identity factors	Yes		Yes		Cultural competence,Implicit bias training,Microaggressions,Sexual harassment prevention		Yes		Creating inclusive hiring practices to attract diverse candidates,Engaging in community outreach and partnerships with diverse organizations,Promoting cultural competency and sensitivity among staff
45-54	No, I do not have a disability	No	Bachelor degree	Emergency management,Homeland security		No	California Peace Officer (Advanced and Supervisory), Instructor	Employed (full-time)	0-2	Emergency Services Specialist	$75,000-$99,999	Public sector - County		No	Law enforcement		Region 9 (Arizona, California, Hawaii, Nevada, Guam, American Samoa, Commonwealth of Northern Mariana Islands, Republic of Marshall Islands, Federated States of Micronesia)	No	Suburban	150,000-499,999	Other (please specify)	Health and Human Services	No	2-5	4	8	2	1	6	3	7	5	9	7	5	10	10				No		No		Disability awareness,Implicit bias training,Sexual harassment prevention		No		Engaging in community outreach and partnerships with diverse organizations
25-34	Yes, I have a sensory disability (e.g. visual or hearing impairment)	No	Graduate degree	Emergency management		CEM	CHEP, CHEC	Employed (full-time)	3-5	Protective Services Emergency Management Consultant	$100,000-$124,999	Healthcare		Yes			Region 4 (Alabama, Florida, Georgia, Kentucky, Mississippi, North Carolina, South Carolina, Tennessee)	No	Urban	75,000-149,000	Security		No	1	4	6	2	1	7	3	5	8	8	5	6	7	10			Inadequate resources or support for DEI initiatives,Insufficient representation of marginalized groups in decision-making processes	No		No				Yes
65 and above	No, I do not have a disability	No	Bachelor degree	Other (please specify)	business management	No	several fire/EMS credentials	Employed (full-time)	6-10	Emergency Preparedness Director	$75,000-$99,999	Healthcare		No	Fire service		Region 9 (Arizona, California, Hawaii, Nevada, Guam, American Samoa, Commonwealth of Northern Mariana Islands, Republic of Marshall Islands, Federated States of Micronesia)	Yes	Rural	50,000-74,999	Mayor/C-Suite		No	1	7	8	2	6	3	4	1	5	7	3	2	8	9			Limited awareness or understanding of DEI issues among staff	No		Yes		Bystander communication,Cultivating empathy,Intentional inclusion,Sexual harassment prevention		Yes		Engaging in community outreach and partnerships with diverse organizations,Promoting cultural competency and sensitivity among staff
35-44	No, I do not have a disability	No	High school degree or equivalent (e.g. GED)	Other (please specify)	N/A	AEM	WCEM-P	Employed (full-time)	11-15	Director	$50,000-$74,999	Public sector - Local		No	Other (please specify)	Construction	Region 5 (Illinois, Indiana, Michigan, Minnesota, Ohio, Wisconsin)	No	Rural	25,000-49,999	Other (please specify)	Administrative Coordinator	No	1	1	4	2	5	6	7	8	3	7	6	4	6	8			Inadequate resources or support for DEI initiatives	No		No				No		Encouraging open dialogue and feedback on DEI initiatives within the office.,Engaging in community outreach and partnerships with diverse organizations,Establishing diversity-focused affinity groups or committees,Implementing diversity training programs for staff,Incorporating DEI principles into emergency response plans and procedures,Reviewing and revising policies to ensure they promote equity…
45-54	No, I do not have a disability	No	Graduate degree	Emergency management,Homeland security,Other (please specify)	English	CEM	NEMAA	Employed (full-time)	16-25	Project Manager	$100,000-$124,999	Consulting		Yes			Region 6 (Arkansas, Louisiana, New Mexico, Oklahoma, Texas)	No	Urban	> 1,000,000	Other (please specify)	Private Sector	No	100+	2	3	4	8	6	7	5	1	6	8	10	4	10			Insufficient representation of marginalized groups in decision-making processes,Lack of diversity in leadership positions,Limited awareness or understanding of DEI issues among staff	No		No		Bystander communication,Cultural competence,Cultivating empathy,Disability awareness,Implicit bias training,Sexual harassment prevention		Other (please specify)	optional training	Implementing diversity training programs for staff
45-54	No, I do not have a disability	No	Graduate degree	Public Health		No	No	Employed (full-time)	11-15	Scientist	$100,000-$124,999	Public sector - State		No	Public health		Region 9 (Arizona, California, Hawaii, Nevada, Guam, American Samoa, Commonwealth of Northern Mariana Islands, Republic of Marshall Islands, Federated States of Micronesia)	Yes	Urban	> 1,000,000	Other (please specify)	1. Am not in an EM agency. 2. Head of EM reports to the Governor	Yes	100+	5	1	3	6	4	8	7	2	10	10		10	10
25-34	Yes, I have a mental health condition	No	Bachelor degree	Other (please specify)	Earth Science & Chemistry	No	N/A	Not employed, looking for work	0-2	Emergency Management Specialist	Less than $50,000	Public sector - Federal		No	Other (please specify)	Technical Writing and Editing	Region 5 (Illinois, Indiana, Michigan, Minnesota, Ohio, Wisconsin)	No	Urban	> 1,000,000			I don't know		3	7	5	2	6	1	4	8	7	8	4	5	5			Insufficient representation of marginalized groups in decision-making processes,Lack of diversity in leadership positions	Yes		Yes		Disability awareness,Sexual harassment prevention		Yes		Incorporating DEI principles into emergency response plans and procedures,Promoting cultural competency and sensitivity among staff
35-44	Yes, I have a chronic illness or health condition	No	Graduate degree	Emergency management		CEM	MEP	Employed (full-time)	11-15	Director of Training, Exercises and Evaluation	$125,000-$149,999	Public sector - State		Yes			Region 2 (New Jersey, New York, Puerto Rico, Virgin Islands)	No	Urban	> 1,000,000	Mayor/C-Suite		No	6-10	6	7	1	8	2	3	5	4	9	6	6	6	8			Challenges in fostering an inclusive and welcoming work environment for all employees,Disparities in pay and benefits based on identity factors,Inadequate resources or support for DEI initiatives,Limited awareness or understanding of DEI issues among staff,Unequal access to career advancement opportunities based on identity factors	No		No		Sexual harassment prevention		Yes		Reviewing and revising policies to ensure they promote equity and inclusion
35-44	No, I do not have a disability	No	Graduate degree	Emergency management		No	CHSP, CHEP, & EMT-Basic	Employed (full-time)	6-10	System Director of Life Safety & Emergency Management	$125,000-$149,999	Healthcare		Yes			Region 2 (New Jersey, New York, Puerto Rico, Virgin Islands)	No	Suburban	150,000-499,999	Other (please specify)	Hospital & System Administration	No	6-10	3	6	1	7	2	4	5	8	7	3		4	7	8	Proper Funding & Buy in	Lack of support from certain individuals or groups toward DEI efforts,Limited awareness or understanding of DEI issues among staff	No		No		Bystander communication,Cultural competence,Cultivating empathy,Disability awareness,Implicit bias training,Inclusive hiring practices,Intentional inclusion,Microaggressions,Sexual harassment prevention		Yes		Creating inclusive hiring practices to attract diverse candidates,Encouraging open dialogue and feedback on DEI initiatives within the office.,Establishing diversity-focused affinity groups or committees,Implementing diversity training programs for staff,Promoting cultural competency and sensitivity among staff
45-54	No, I do not have a disability	No	Bachelor degree	Emergency management		No	No	Employed (full-time)	16-25	Executive Director	$125,000-$149,999	Public sector - County		No	Law enforcement		Region 5 (Illinois, Indiana, Michigan, Minnesota, Ohio, Wisconsin)	No	Urban	150,000-499,999	Other (please specify)	Advisory Council	No	6-10	1	4	3	6	5	2	7	8	1	2	1	1	1			Insufficient representation of marginalized groups in decision-making processes,Lack of diversity in leadership positions,Limited awareness or understanding of DEI issues among staff	No		No		Disability awareness,Inclusive hiring practices,Sexual harassment prevention		No		Conducting regular diversity audits to assess progress and identify areas for improvement,Promoting cultural competency and sensitivity among staff,Providing resources and support for underrepresented groups within the office
55-64	No, I do not have a disability	No	Some college but no degree	Other (please specify)	No degree	No	No	Employed (full-time)	3-5	Community Outreach and Volunteer Coordinator	$50,000-$74,999	Public sector - County		No	Other (please specify)	Entrepreneur	Region 5 (Illinois, Indiana, Michigan, Minnesota, Ohio, Wisconsin)	No	Suburban	150,000-499,999	Other (please specify)	Emergency Management Advisory Council	No	6-10	3	1	2	4	7	5	6	8	9	7		7	10	10	Equipment and supplies		No		No		Cultivating empathy,Disability awareness,Inclusive hiring practices,Intentional inclusion,Sexual harassment prevention		Yes		Engaging in community outreach and partnerships with diverse organizations,Promoting cultural competency and sensitivity among staff
35-44	No, I do not have a disability	No	Graduate degree	Other (please specify)	Engineering, Education with a thesis on Emergency Management	CEM	No	Employed (full-time)	16-25	Assistant Director, Emergency Management	$75,000-$99,999	Higher education		Yes			Region 1 (Connecticut, Maine, Massachusetts, New Hampshire, Rhode Island, Vermont)	No	Rural	25,000-49,999	Other (please specify)	Vice Chancellor	No	2-5	8	2	3	4	6	1	5	7	2	5	5	7	3	2	Na	Cultural insensitivity or bias in workplace interacts and practices,Inadequate resources or support for DEI initiatives	No		Yes		Cultural competence,Cultivating empathy,Sexual harassment prevention		Yes		Creating inclusive hiring practices to attract diverse candidates,Conducting regular diversity audits to assess progress and identify areas for improvement,Encouraging open dialogue and feedback on DEI initiatives within the office.,Engaging in community outreach and partnerships with diverse organizations,Incorporating DEI principles into emergency response plans and procedures,Promoting cultura…
45-54	No, I do not have a disability	No	Graduate degree	Emergency management,Homeland security		CEM	MEPP, NEMAA, State CEM	Employed (full-time)	16-25	Emergency manager	$100,000-$124,999	Public sector - Local		No	Fire service		Region 4 (Alabama, Florida, Georgia, Kentucky, Mississippi, North Carolina, South Carolina, Tennessee)	No
45-54	Yes, I have a chronic illness or health condition	No	Graduate degree	Public Health		No	RRT, NHDP-BC	Employed (full-time)	11-15	PHA	$100,000-$124,999	Public sector - Federal		No	Other (please specify)	Respiratory Therapy	Region 4 (Alabama, Florida, Georgia, Kentucky, Mississippi, North Carolina, South Carolina, Tennessee)	No
35-44	No, I do not have a disability	Yes	Graduate degree	Emergency management,Homeland security		CEM	N/A	Not employed, looking for work	6-10	Independent Consultant	$100,000-$124,999	Consulting		Yes			Region 4 (Alabama, Florida, Georgia, Kentucky, Mississippi, North Carolina, South Carolina, Tennessee)	No	Suburban	150,000-499,999	Mayor/C-Suite		No	2-5	8	6	3	4	7	5	2	1	8	10	1	6	8	10	Capital Projects/Studies	Limited awareness or understanding of DEI issues among staff	No		No		Cultural competence,Cultivating empathy,Disability awareness,Implicit bias training,Inclusive hiring practices,Sexual harassment prevention		Yes		Encouraging open dialogue and feedback on DEI initiatives within the office.,Implementing diversity training programs for staff,Promoting cultural competency and sensitivity among staff,Providing resources and support for underrepresented groups within the office,Reviewing and revising policies to ensure they promote equity and inclusion
35-44	No, I do not have a disability	No	Graduate degree	Public Health,Other (please specify)	B.S. in biology	No	REHS - Registered Environmental Health Specialist	Employed (full-time)	3-5	Public Health Preparedness Coordinator	$75,000-$99,999	Public sector - County		No	Public health		Region 4 (Alabama, Florida, Georgia, Kentucky, Mississippi, North Carolina, South Carolina, Tennessee)	No
55-64	No, I do not have a disability	No	Bachelor degree	Other (please specify)	Communications	CEM	NO	Employed (full-time)	26+	Emergency Management Program Specialist	$100,000-$124,999	Higher education		No	Other (please specify)	State government - not public safety (8 years)	Region 1 (Connecticut, Maine, Massachusetts, New Hampshire, Rhode Island, Vermont)	No	Suburban	25,000-49,999	Other (please specify)	University Safety (combination of OEM, Fire, PD, EHS, Fire Marshal/Building Inspectors)	No	2-5	2	8	3	5	6	1	7	4	2	2	1	1	1	1	n/a	Limited awareness or understanding of DEI issues among staff	No		No		Implicit bias training,Inclusive hiring practices,Sexual harassment prevention		Yes		Engaging in community outreach and partnerships with diverse organizations,Incorporating DEI principles into emergency response plans and procedures,Promoting cultural competency and sensitivity among staff,Reviewing and revising policies to ensure they promote equity and inclusion
35-44	No, I do not have a disability	Yes	Graduate degree	Emergency management,Homeland security		No	FEMA-NEMBA	Employed (full-time)	16-25	Safety Coordinator	Less than $50,000	Higher education		No	Law enforcement		Region 4 (Alabama, Florida, Georgia, Kentucky, Mississippi, North Carolina, South Carolina, Tennessee)	No	Urban	< 24,999	Environment, Health, & Safety		No	2-5	8	6	5	7	3	4	1	2	10	9	1	1	1	1		Disparities in pay and benefits based on identity factors	No		No		Disability awareness		No		Providing resources and support for underrepresented groups within the office
55-64	No, I do not have a disability	No	Graduate degree	Emergency management,Homeland security,Other (please specify)	Business Administration - BS	No	no	Employed (full-time)	11-15	Director of Emergency Management & Business Continuity	Greater than $175,000	Private sector		No	Other (please specify)	Business Supply Chain	Region 6 (Arkansas, Louisiana, New Mexico, Oklahoma, Texas)	No
35-44	No, I do not have a disability	No	Graduate degree	Emergency management,Homeland security		No	NO	Employed (full-time)	11-15	Disaster Program Manager	$50,000-$74,999	Non-profit		No	Law enforcement		Region 4 (Alabama, Florida, Georgia, Kentucky, Mississippi, North Carolina, South Carolina, Tennessee)	No	Rural	75,000-149,000	Other (please specify)	Regional HQ	No	2-5	2	4	1	5	6	7	8	3	6	5	6					Insufficient representation of marginalized groups in decision-making processes,Lack of diversity in leadership positions	No		Yes		Bystander communication,Cultural competence,Cultivating empathy,Implicit bias training,Intentional inclusion,Sexual harassment prevention		Yes		Encouraging open dialogue and feedback on DEI initiatives within the office.,Establishing diversity-focused affinity groups or committees,Incorporating DEI principles into emergency response plans and procedures,Promoting cultural competency and sensitivity among staff,Providing resources and support for underrepresented groups within the office
55-64	No, I do not have a disability	No	Graduate degree	Other (please specify)	Criminal Justice; Law	No	CA-PEM Certification	Employed (full-time)	16-25	Emergency Operations Coordinator	$100,000-$124,999	Public sector - Local		No	Other (please specify)	EMS, Fire and Law	Region 9 (Arizona, California, Hawaii, Nevada, Guam, American Samoa, Commonwealth of Northern Mariana Islands, Republic of Marshall Islands, Federated States of Micronesia)	No	Urban	150,000-499,999	Sheriff’s Department/Law enforcement		No	1	8	4	5	7	2	6	3	1	10	10		7	10				No		No		Sexual harassment prevention		No
45-54	No, I do not have a disability	No	Graduate degree	Public Health		No	No	Employed (full-time)	11-15	Scientist	$100,000-$124,999	Public sector - State		No	Public health		Region 9 (Arizona, California, Hawaii, Nevada, Guam, American Samoa, Commonwealth of Northern Mariana Islands, Republic of Marshall Islands, Federated States of Micronesia)	Yes
45-54	No, I do not have a disability	Yes	Graduate degree	Emergency management		CEM	Pending MEP	Employed (full-time)	11-15	Senior Emergency Manager	$100,000-$124,999	Consulting		No	Military		Region 4 (Alabama, Florida, Georgia, Kentucky, Mississippi, North Carolina, South Carolina, Tennessee)	No
55-64	No, I do not have a disability	Yes	Some college but no degree	Other (please specify)	None	No	No	Employed (full-time)	11-15	Emergency Management	$50,000-$74,999	Public sector - County		No	Other (please specify)	Private Sector	Region 3 (Delaware, Maryland, Pennsylvania, Virginia, District of Columbia, West Virginia)	No
35-44	No, I do not have a disability	Yes	Graduate degree	Emergency management,Homeland security		CEM	South Carolina Certified Emergency Manager (SCCEM)	Employed (part-time)	11-15	Independent Contractor	$50,000-$74,999	Consulting		Yes			Region 4 (Alabama, Florida, Georgia, Kentucky, Mississippi, North Carolina, South Carolina, Tennessee)	No	Suburban	150,000-499,999	Mayor/C-Suite		No	2-5	6	5	1	8	3	2	4	7	9	8	3	7	10	9	Special Projects	Lack of support from certain individuals or groups toward DEI efforts,Limited awareness or understanding of DEI issues among staff	No		No		Cultural competence,Cultivating empathy,Disability awareness,Implicit bias training,Inclusive hiring practices,Intentional inclusion,Microaggressions,Sexual harassment prevention		Yes		Encouraging open dialogue and feedback on DEI initiatives within the office.,Engaging in community outreach and partnerships with diverse organizations,Establishing diversity-focused affinity groups or committees,Incorporating DEI principles into emergency response plans and procedures,Promoting cultural competency and sensitivity among staff
35-44	Yes, I have a chronic illness or health condition	No	Graduate degree	Other (please specify)	Mechanical Eng. / Medical Physics	No		Employed (full-time)	3-5	Deputy Director of EM	$100,000-$124,999	Higher education		No	Other (please specify)	Env. Health and Safety	Region 5 (Illinois, Indiana, Michigan, Minnesota, Ohio, Wisconsin)	No	Urban	75,000-149,000	Environment, Health, & Safety		No	2-5	2	8	4	6	7	1	5	3	6	5	3	5	8			Insufficient representation of marginalized groups in decision-making processes	No		No		Bystander communication,Cultivating empathy,Disability awareness,Implicit bias training,Inclusive hiring practices,Sexual harassment prevention		Yes		Creating inclusive hiring practices to attract diverse candidates,Engaging in community outreach and partnerships with diverse organizations,Incorporating DEI principles into emergency response plans and procedures,Promoting cultural competency and sensitivity among staff,Reviewing and revising policies to ensure they promote equity and inclusion
35-44	No, I do not have a disability	No	Graduate degree	Emergency management,Other (please specify)	MBA	CEM	FP-C, NRP, working on CBCP	Employed (part-time)	3-5	Director of Emergency Management	$50,000-$74,999	Higher education		No	EMS		Region 6 (Arkansas, Louisiana, New Mexico, Oklahoma, Texas)	No			Mayor/C-Suite		No	6-10	7	2	1	8	5	3	6	4	9	7		5	9	10	No raises in 8 year, wage stagnation		No		Other (please specify)	University DEI council	Cultural competence,Disability awareness,Implicit bias training,Inclusive hiring practices,Sexual harassment prevention		Yes
35-44	No, I do not have a disability	No	Graduate degree	Homeland security,Other (please specify)	Fire Science	CEM		Employed (full-time)	16-25	Senior Advisor	Greater than $175,000	Public sector - Federal		Yes			Region 3 (Delaware, Maryland, Pennsylvania, Virginia, District of Columbia, West Virginia)	No	Urban	> 1,000,000	Other (please specify)	President	Yes	100+	2	3	5	6	7	8	4	1	1	3	1	1	1			Limited awareness or understanding of DEI issues among staff	Yes		Yes		Disability awareness,Implicit bias training,Inclusive hiring practices,Intentional inclusion,Microaggressions,Sexual harassment prevention		Yes		Encouraging open dialogue and feedback on DEI initiatives within the office.
55-64	No, I do not have a disability	No	Graduate degree	Public Health		CEM		Employed (full-time)	16-25	Chief Epidemiologist/Assistant Director	$150,000-$175,000	Public sector - Local		No	Public health		Region 6 (Arkansas, Louisiana, New Mexico, Oklahoma, Texas)	No	Urban	> 1,000,000	Other (please specify)	Assistant City Manager	No	6-10	4	8	2	5	6	1	3	7	8	8	7	8	8				No		Yes		Cultural competence,Implicit bias training,Intentional inclusion,Microaggressions,Sexual harassment prevention		Yes		Creating inclusive hiring practices to attract diverse candidates,Engaging in community outreach and partnerships with diverse organizations,Implementing diversity training programs for staff,Incorporating DEI principles into emergency response plans and procedures,Promoting cultural competency and sensitivity among staff,Providing resources and support for underrepresented groups within the offi…
25-34	No, I do not have a disability	No	Graduate degree	Emergency management,Homeland security,Public Health		CEM	CHEP, MEP	Employed (full-time)	6-10	Emergency Manager	$100,000-$124,999	Healthcare		Yes			Region 8 (Colorado, Montana, North Dakota, South Dakota, Utah, Wyoming)	No	Urban	50,000-74,999	Other (please specify)	Paramedic division (EMS)	No	2-5	6	4	1	8	5	2	7	3	7	4	2	8	8			Cultural insensitivity or bias in workplace interacts and practices,Inadequate resources or support for DEI initiatives,Insufficient representation of marginalized groups in decision-making processes,Lack of diversity in leadership positions	Yes		No		Cultivating empathy,Inclusive hiring practices		No		Creating inclusive hiring practices to attract diverse candidates,Engaging in community outreach and partnerships with diverse organizations,Implementing diversity training programs for staff,Incorporating DEI principles into emergency response plans and procedures,Promoting cultural competency and sensitivity among staff,Reviewing and revising policies to ensure they promote equity and inclusion
45-54	Yes, I have a mental health condition	Yes	Graduate degree	Emergency management		CEM	CBCP	Employed (full-time)	16-25	Business Continuity Strategist	$100,000-$124,999	Private sector		No	EMS		Region 4 (Alabama, Florida, Georgia, Kentucky, Mississippi, North Carolina, South Carolina, Tennessee)	No	Urban		Mayor/C-Suite		No	1	3	4	1	6	5	2	7	8	9	9		9	10	10	Support from other divisions		No		No		Disability awareness,Microaggressions,Sexual harassment prevention		Yes
45-54	No, I do not have a disability	No	Graduate degree	Other (please specify)	Public Policy	No		Employed (full-time)	0-2	EM Coordinator	$75,000-$99,999	Higher education		No	Fire service		Region 5 (Illinois, Indiana, Michigan, Minnesota, Ohio, Wisconsin)	Yes	Urban	50,000-74,999	Environment, Health, & Safety		Yes	2-5	6	7	8	5	2	4	1	3	1	3	3	2	2			Challenges in fostering an inclusive and welcoming work environment for all employees,Cultural insensitivity or bias in workplace interacts and practices,Disparities in pay and benefits based on identity factors,Inequitable distribution of workload or assignments,Insufficient representation of marginalized groups in decision-making processes,Lack of diversity in leadership positions,Lack of suppo…	No		No				No
35-44	No, I do not have a disability	No	Graduate degree	Emergency management		No		Employed (full-time)	6-10	Deputy Director of emergency management	$75,000-$99,999	Higher education		No	Social work		Region 3 (Delaware, Maryland, Pennsylvania, Virginia, District of Columbia, West Virginia)	No	Urban	25,000-49,999	Other (please specify)	VP public safety	No	2-5	4	1	3	5	6	2	7	8	3			4	8				No		No		Cultivating empathy,Disability awareness,Inclusive hiring practices,Sexual harassment prevention		No		Engaging in community outreach and partnerships with diverse organizations,Incorporating DEI principles into emergency response plans and procedures,Reviewing and revising policies to ensure they promote equity and inclusion
55-64	No, I do not have a disability	No	Graduate degree	Other (please specify)	Psychology	CEM	Finance Section Chief	Employed (full-time)	16-25	Emergency Services Deputy Director	$50,000-$74,999	Public sector - County		No	Law enforcement		Region 4 (Alabama, Florida, Georgia, Kentucky, Mississippi, North Carolina, South Carolina, Tennessee)	No	Rural	50,000-74,999	Other (please specify)	Emergency Services Director	No	1	4	6	2	3	5	1	7	8	10	4	5	10	9			Limited awareness or understanding of DEI issues among staff	No		No		Other (please specify)	None	No		Creating inclusive hiring practices to attract diverse candidates,Conducting regular diversity audits to assess progress and identify areas for improvement,Engaging in community outreach and partnerships with diverse organizations,Implementing diversity training programs for staff,Promoting cultural competency and sensitivity among staff
45-54	No, I do not have a disability	No	Bachelor degree	Emergency management		No	MEP	Employed (full-time)	16-25	Training and Exercise Supervisor	$100,000-$124,999	Public sector - County		Yes			Region 6 (Arkansas, Louisiana, New Mexico, Oklahoma, Texas)	No	Urban	> 1,000,000	Other (please specify)	County Judge	Yes	31-50	3	7	1	5	4	2	6	8	7	8	7	7	10			Disparities in pay and benefits based on identity factors	No		Yes		Disability awareness		Yes		Creating inclusive hiring practices to attract diverse candidates,Engaging in community outreach and partnerships with diverse organizations
55-64	No, I do not have a disability	No	Graduate degree	Other (please specify)	Geology	AEM		Employed (full-time)	16-25	EH&S Director	$150,000-$175,000	Private sector		No	Other (please specify)	EH&S	Region 4 (Alabama, Florida, Georgia, Kentucky, Mississippi, North Carolina, South Carolina, Tennessee)	No	Suburban	25,000-49,999	Environment, Health, & Safety		No	2-5	1	7	8	5	2	3	6	4	4	7	2	7	9			Challenges in fostering an inclusive and welcoming work environment for all employees,Cultural insensitivity or bias in workplace interacts and practices,Insufficient representation of marginalized groups in decision-making processes,Lack of diversity in leadership positions	No		No		Implicit bias training		Yes		Creating inclusive hiring practices to attract diverse candidates,Engaging in community outreach and partnerships with diverse organizations,Incorporating DEI principles into emergency response plans and procedures,Promoting cultural competency and sensitivity among staff
45-54	Yes, I have a physical disability	Yes	Graduate degree	Emergency management		AEM		Employed (full-time)	0-2	EM Specialist	$50,000-$74,999	Public sector - Federal		No	Fire service		Region 8 (Colorado, Montana, North Dakota, South Dakota, Utah, Wyoming)	No	Urban	< 24,999	Other (please specify)	Installation Commander	No	6-10	5	3	2	6	4	1	7	8	5	4	1	5	5			Limited awareness or understanding of DEI issues among staff	No		No		Implicit bias training		Yes		Encouraging open dialogue and feedback on DEI initiatives within the office.
35-44	Yes, I have a mental health condition	No	Bachelor degree	Emergency management,Other (please specify)	Psychology	No		Employed (full-time)	3-5	Curriculum Development Project Manager	$50,000-$74,999	Higher education		Yes			Region 6 (Arkansas, Louisiana, New Mexico, Oklahoma, Texas)	No			Other (please specify)	NTED/FEMA/RDPC	No	2-5	2	3	4	6	7	5	8	1	1		1		3			Challenges in fostering an inclusive and welcoming work environment for all employees,Insufficient representation of marginalized groups in decision-making processes,Limited awareness or understanding of DEI issues among staff	No		No		Sexual harassment prevention		No		Engaging in community outreach and partnerships with diverse organizations,Incorporating DEI principles into emergency response plans and procedures
55-64	No, I do not have a disability	No	Graduate degree	Other (please specify)		CEM	MEP	Employed (full-time)	11-15	Emergency management specialist	$50,000-$74,999	Public sector - State		No	Public health		Region 4 (Alabama, Florida, Georgia, Kentucky, Mississippi, North Carolina, South Carolina, Tennessee)	No	Urban	> 1,000,000	Other (please specify)		No	2-5	2	3	5	6	4	7	8	1	4	5	3	2	6				No		No		Sexual harassment prevention		No
35-44	No, I do not have a disability	No	Bachelor degree	Other (please specify)	Fire Administration	No		Employed (full-time)	3-5	Division Chief Operations	$100,000-$124,999	Public sector - County		No	Fire service		Region 9 (Arizona, California, Hawaii, Nevada, Guam, American Samoa, Commonwealth of Northern Mariana Islands, Republic of Marshall Islands, Federated States of Micronesia)	No	Urban	150,000-499,999	Fire Department		No	1	4	2	5	1	7	3	6	8	7	6		4	7			Inequitable distribution of workload or assignments	No		No				No		Engaging in community outreach and partnerships with diverse organizations,Promoting cultural competency and sensitivity among staff
45-54	No, I do not have a disability	Yes	Associate degree	Other (please specify)	Human Services	No	SEM	Employed (full-time)	6-10	Emergency Preparedness Coordinator	$75,000-$99,999	Other (please specify)	Financial	No	Military		Region 9 (Arizona, California, Hawaii, Nevada, Guam, American Samoa, Commonwealth of Northern Mariana Islands, Republic of Marshall Islands, Federated States of Micronesia)	No	Urban	25,000-49,999	Security		No	1	8	7	3	2	5	1	4	6	9	5	5	6	5			Limited awareness or understanding of DEI issues among staff	No		No		Cultural competence,Intentional inclusion,Sexual harassment prevention		Yes		Establishing diversity-focused affinity groups or committees
45-54	No, I do not have a disability	No	Graduate degree	Other (please specify)	Recreation Administration and English	CEM		Employed (full-time)	16-25	Chief of Emergency Services	Greater than $175,000	Public sector - Local		No	Other (please specify)	Parks and Recreation, and Government Affairs	Region 9 (Arizona, California, Hawaii, Nevada, Guam, American Samoa, Commonwealth of Northern Mariana Islands, Republic of Marshall Islands, Federated States of Micronesia)	No	Urban	> 1,000,000	Other (please specify)	County Executive (equivalent to a City Manager) - I distinguish this from the elected official you listed above	No	6-10	5	7	2	4	3	1	6	8	8	10	8	7	10	7	Planning and Stakeholder Engagement	Challenges in fostering an inclusive and welcoming work environment for all employees	No		No		Disability awareness,Sexual harassment prevention		Yes		Encouraging open dialogue and feedback on DEI initiatives within the office.,Engaging in community outreach and partnerships with diverse organizations,Incorporating DEI principles into emergency response plans and procedures,Promoting cultural competency and sensitivity among staff,Reviewing and revising policies to ensure they promote equity and inclusion
55-64	Yes, I have a sensory disability (e.g. visual or hearing impairment)	No	Some college but no degree	Other (please specify)	GIS	No	CalOES Emergency Management Specialist	Employed (full-time)	16-25	Assistant Emergency Manager	$125,000-$149,999	Public sector - County		No	Other (please specify)	High Tech	Region 9 (Arizona, California, Hawaii, Nevada, Guam, American Samoa, Commonwealth of Northern Mariana Islands, Republic of Marshall Islands, Federated States of Micronesia)	No	Suburban	150,000-499,999	Fire Department		No	6-10	8	5	7	6	3	2	4	1	8	3	1	6	2	8	Highly politicized	Insufficient representation of marginalized groups in decision-making processes	No		No		Cultural competence,Disability awareness,Implicit bias training,Sexual harassment prevention		No		Creating inclusive hiring practices to attract diverse candidates,Conducting regular diversity audits to assess progress and identify areas for improvement,Encouraging open dialogue and feedback on DEI initiatives within the office.,Engaging in community outreach and partnerships with diverse organizations,Establishing diversity-focused affinity groups or committees,Implementing diversity trainin…
45-54	No, I do not have a disability	No	Associate degree	Emergency management		No		Employed (full-time)	6-10	Assistant Emergency Manager	$50,000-$74,999	Public sector - Local		No	Other (please specify)	Retail	Region 7 (Iowa, Kansas, Missouri, Nebraska)	No	Suburban	75,000-149,000	Mayor/C-Suite		No	2-5	8	7	3	6	4	1	5	2	7	9	6	9	6			Insufficient representation of marginalized groups in decision-making processes	No		No		Sexual harassment prevention		No		Engaging in community outreach and partnerships with diverse organizations
35-44	No, I do not have a disability	No	Bachelor degree	Homeland security		CEM		Employed (full-time)	11-15	Emergency Manager	$75,000-$99,999	Public sector - County		Yes			Region 5 (Illinois, Indiana, Michigan, Minnesota, Ohio, Wisconsin)	No	Suburban	75,000-149,000	Other (please specify)	Planning & Zoning	No	2-5	3	4	2	5	6	1	8	7	7	8		5	8			Lack of support from certain individuals or groups toward DEI efforts	No		No		Bystander communication,Cultural competence,Sexual harassment prevention		Yes		Encouraging open dialogue and feedback on DEI initiatives within the office.,Engaging in community outreach and partnerships with diverse organizations,Incorporating DEI principles into emergency response plans and procedures
65 and above	Yes, I have a sensory disability (e.g. visual or hearing impairment)	Yes	Graduate degree	Other (please specify)	Masters Public Administration	No	no	Employed (full-time)	26+	Emergency Manager	$125,000-$149,999	Public sector - Local		No	Military		Region 10 (Alaska, Idaho, Oregon, Washington)	Yes	Urban	150,000-499,999	Other (please specify)	General Services Dept.	No	1	6	7	2	5	1	8	3	4	2	1	2	5				Challenges in fostering an inclusive and welcoming work environment for all employees	No		No		Cultural competence,Cultivating empathy,Implicit bias training,Intentional inclusion,Microaggressions,Sexual harassment prevention		Yes		Creating inclusive hiring practices to attract diverse candidates,Encouraging open dialogue and feedback on DEI initiatives within the office.,Engaging in community outreach and partnerships with diverse organizations,Incorporating DEI principles into emergency response plans and procedures,Promoting cultural competency and sensitivity among staff,Reviewing and revising policies to ensure they pr…
45-54	No, I do not have a disability	No	Graduate degree	Emergency management		CEM		Employed (full-time)	16-25	External Affairs Officer	$125,000-$149,999	Public sector - Federal		No	EMS		Region 9 (Arizona, California, Hawaii, Nevada, Guam, American Samoa, Commonwealth of Northern Mariana Islands, Republic of Marshall Islands, Federated States of Micronesia)	No	Urban	> 1,000,000	Other (please specify)	White House	Yes	21-30	6	3	1	7	8	2	5	4	5	4	2	6	10			Challenges in fostering an inclusive and welcoming work environment for all employees	No		Yes		Cultural competence,Cultivating empathy,Disability awareness,Inclusive hiring practices,Sexual harassment prevention		Yes		Creating inclusive hiring practices to attract diverse candidates,Encouraging open dialogue and feedback on DEI initiatives within the office.,Establishing diversity-focused affinity groups or committees,Implementing diversity training programs for staff,Incorporating DEI principles into emergency response plans and procedures,Promoting cultural competency and sensitivity among staff,Reviewing an…
55-64	No, I do not have a disability	No	Some college but no degree	Emergency management		No		Employed (full-time)	11-15	Deputy Emergency Management Director	$75,000-$99,999	Public sector - Local		No	Other (please specify)	Finance	Region 1 (Connecticut, Maine, Massachusetts, New Hampshire, Rhode Island, Vermont)	No	Suburban	< 24,999	Mayor/C-Suite		Yes	1	6	7	1	4	5	2	3	8	10	7	7	7	10			Inadequate resources or support for DEI initiatives	No		No		Sexual harassment prevention		No		Creating inclusive hiring practices to attract diverse candidates,Conducting regular diversity audits to assess progress and identify areas for improvement,Encouraging open dialogue and feedback on DEI initiatives within the office.,Engaging in community outreach and partnerships with diverse organizations,Establishing diversity-focused affinity groups or committees,Implementing diversity trainin…
55-64	Yes, I have a mental health condition	No	Associate degree	Emergency management		No		Employed (full-time)	3-5	Safety and Security Supervisor/Emergency Preparedness Coordinator	$75,000-$99,999	Healthcare		No	Other (please specify)	Environmental Health and Safety	Region 10 (Alaska, Idaho, Oregon, Washington)	No	Urban	< 24,999	Other (please specify)	Facilities	No	1	3	4	6	7	5	1	2	8	7	6	3	7	5			Challenges in fostering an inclusive and welcoming work environment for all employees,Lack of diversity in leadership positions,Limited awareness or understanding of DEI issues among staff	No		Yes		Cultural competence,Inclusive hiring practices,Microaggressions,Sexual harassment prevention		Yes		Creating inclusive hiring practices to attract diverse candidates,Conducting regular diversity audits to assess progress and identify areas for improvement,Engaging in community outreach and partnerships with diverse organizations,Implementing diversity training programs for staff
55-64	No, I do not have a disability	No	Graduate degree	Other (please specify)	Agriculture/MBA	No		Employed (full-time)	16-25	Emergency Preparedness Coordinator	$50,000-$74,999	Public sector - County		No	Other (please specify)	Environmental/Agriculture	Region 5 (Illinois, Indiana, Michigan, Minnesota, Ohio, Wisconsin)	No	Rural	< 24,999	Other (please specify)	County Board	No	2-5	4	3	1	5	6	2	7	8	7	8	6	8	8			Lack of diversity in leadership positions,Limited awareness or understanding of DEI issues among staff	No		No		Implicit bias training		Yes		Engaging in community outreach and partnerships with diverse organizations,Promoting cultural competency and sensitivity among staff
35-44	No, I do not have a disability	No	Graduate degree	Other (please specify)	International Security	No		Student	3-5	DrPH student; public health consultant	Less than $50,000	Consulting		No	Public health		Region 8 (Colorado, Montana, North Dakota, South Dakota, Utah, Wyoming)	Yes	Urban		Other (please specify)	n/a; not working for an EM office currently.			2	5	8	7	3	6	4	1	6	6	8	6	8			Challenges in fostering an inclusive and welcoming work environment for all employees,Cultural insensitivity or bias in workplace interacts and practices,Insufficient representation of marginalized groups in decision-making processes,Lack of diversity in leadership positions	Other (please specify)	n/a	Other (please specify)	n/a	Cultural competence,Disability awareness,Implicit bias training,Sexual harassment prevention		Other (please specify)	from previous organization, public health
45-54	No, I do not have a disability	No	Bachelor degree	Emergency management		No		Not employed, looking for work	16-25	Former Security Officer	Less than $50,000	Public sector - Local		Yes			Region 5 (Illinois, Indiana, Michigan, Minnesota, Ohio, Wisconsin)	No	Suburban	150,000-499,999	Other (please specify)	County Administrator	No	2-5									6	6	6					Cultural insensitivity or bias in workplace interacts and practices,Limited awareness or understanding of DEI issues among staff	No		No		Sexual harassment prevention,Other (please specify)	Diversity	No		Encouraging open dialogue and feedback on DEI initiatives within the office.,Establishing diversity-focused affinity groups or committees,Implementing diversity training programs for staff,Reviewing and revising policies to ensure they promote equity and inclusion
55-64	No, I do not have a disability	Yes	Graduate degree	Public Health,Other (please specify)	Public Administration	No	N/A	Employed (full-time)	11-15	Director of Emergency Management	$100,000-$124,999	Public sector - Local		No	Other (please specify)	Hospital	Region 4 (Alabama, Florida, Georgia, Kentucky, Mississippi, North Carolina, South Carolina, Tennessee)	No	Urban	150,000-499,999	Other (please specify)	Mayor's Office	No	1	3	4	1	5	8	2	6	7	7	5	7	4	8			Inadequate resources or support for DEI initiatives,Insufficient representation of marginalized groups in decision-making processes,Lack of diversity in leadership positions	No		No		Cultural competence,Sexual harassment prevention		No		Creating inclusive hiring practices to attract diverse candidates,Conducting regular diversity audits to assess progress and identify areas for improvement,Engaging in community outreach and partnerships with diverse organizations,Reviewing and revising policies to ensure they promote equity and inclusion
55-64	No, I do not have a disability	No	Bachelor degree	Other (please specify)	Civil Engineering	No	P.E., PMP	Employed (full-time)	26+	Disaster Program Manager	$125,000-$149,999	Public sector - Federal		No	Other (please specify)	Engineering	Region 7 (Iowa, Kansas, Missouri, Nebraska)	No	Urban		Other (please specify)	FEMA/HQUSACE	No	2-5	1	6	2	3	5	4	7	8	3	4		7	9			Unequal access to career advancement opportunities based on identity factors	No		No		Cultural competence,Sexual harassment prevention		No
35-44	Yes, I have a mental health condition	Yes	Bachelor degree	Emergency management		No		Employed (full-time)	11-15	Manager, Business Resiliency & Compliance	$100,000-$124,999	Utilities		Yes			Region 1 (Connecticut, Maine, Massachusetts, New Hampshire, Rhode Island, Vermont)	Yes	Suburban	75,000-149,000	Other (please specify)	Shared Services	No	2-5	1	6	3	4	2	5	7	8	6	3	3	4	5			Inequitable distribution of workload or assignments,Lack of diversity in leadership positions,Unequal access to career advancement opportunities based on identity factors	No		Yes		Cultivating empathy,Disability awareness,Implicit bias training,Inclusive hiring practices,Microaggressions,Sexual harassment prevention		Yes		Creating inclusive hiring practices to attract diverse candidates,Encouraging open dialogue and feedback on DEI initiatives within the office.,Establishing diversity-focused affinity groups or committees,Implementing diversity training programs for staff,Reviewing and revising policies to ensure they promote equity and inclusion
45-54	No, I do not have a disability	No	Some college but no degree	Other (please specify)	I don't have a degree	No	no	Employed (full-time)	16-25	Emergency Management Specialist	$75,000-$99,999	Public sector - State		No	Other (please specify)	911 Dispatch, Legal Secretary, DHSS Public Assistance	Region 10 (Alaska, Idaho, Oregon, Washington)	No	Suburban	500,000-1,000,000	Other (please specify)	governor	Yes	51-100	6	3	1	2	7	5	8	4	8	2			4	9	Lack of management driving the work and training staff	Cultural insensitivity or bias in workplace interacts and practices,Limited awareness or understanding of DEI issues among staff	No		No		Other (please specify)	none	No		Implementing diversity training programs for staff
45-54	No, I do not have a disability	No	Graduate degree	Other (please specify)	Engineering	No	PMP	Employed (full-time)	16-25	Emergency Management Program Manager	$125,000-$149,999	Public sector - Federal		No	Other (please specify)	Engineering & Project Management	Region 6 (Arkansas, Louisiana, New Mexico, Oklahoma, Texas)	No	Urban	> 1,000,000	Other (please specify)	SES of federal agency	I don't know	100+	7	3	6	5	8	1	2	4	7	5	5	7	9			Challenges in fostering an inclusive and welcoming work environment for all employees,Cultural insensitivity or bias in workplace interacts and practices,Insufficient representation of marginalized groups in decision-making processes,Lack of diversity in leadership positions	No		No		Sexual harassment prevention		No		Promoting cultural competency and sensitivity among staff
25-34	No, I do not have a disability	No	Bachelor degree	Other (please specify)	Geography	No		Employed (full-time)	3-5	Emergency Management Specialist II	$75,000-$99,999	Public sector - County		Yes			Region 3 (Delaware, Maryland, Pennsylvania, Virginia, District of Columbia, West Virginia)	No	Suburban	150,000-499,999	Fire Department		Yes	6-10	2	1	5	3	7	6	8	4	1	2		1	2				No		No		Sexual harassment prevention		No		Engaging in community outreach and partnerships with diverse organizations
55-64	No, I do not have a disability	Yes	Bachelor degree	Emergency management,Homeland security		No	NEMAA - in June of 2024	Employed (full-time)	6-10	Disaster Recovery Specialist	$75,000-$99,999	Public sector - Federal		No	Other (please specify)	Sales	Region 10 (Alaska, Idaho, Oregon, Washington)	No	Suburban	> 1,000,000	Other (please specify)	Federal/ President /Senate/Congress	Yes	100+	6	5	4	7	3	2	1	8	10	5	5	5	5			Disparities in pay and benefits based on identity factors,Unequal access to career advancement opportunities based on identity factors	Yes		Yes		Cultural competence,Cultivating empathy,Disability awareness,Implicit bias training,Sexual harassment prevention		Yes		Creating inclusive hiring practices to attract diverse candidates,Engaging in community outreach and partnerships with diverse organizations,Establishing diversity-focused affinity groups or committees,Implementing diversity training programs for staff,Incorporating DEI principles into emergency response plans and procedures,Promoting cultural competency and sensitivity among staff,Providing reso…
45-54	No, I do not have a disability	No	Graduate degree	Emergency management,Homeland security,Public Health,Other (please specify)	HealthCare Management	No		Employed (full-time)	16-25	Emergency Manager	$100,000-$124,999	Public sector - County		No	Fire service		Region 10 (Alaska, Idaho, Oregon, Washington)	Yes	Rural	< 24,999	Mayor/C-Suite		No	1	4	8	1	5	3	6	7	2	8	9	9	9	9			Inadequate resources or support for DEI initiatives,Insufficient representation of marginalized groups in decision-making processes,Lack of diversity in leadership positions	No		No		Sexual harassment prevention		No		Creating inclusive hiring practices to attract diverse candidates,Conducting regular diversity audits to assess progress and identify areas for improvement,Encouraging open dialogue and feedback on DEI initiatives within the office.,Establishing diversity-focused affinity groups or committees
45-54	No, I do not have a disability	No	Graduate degree	Emergency management,Other (please specify)	Aviation Safety	CEM		Employed (full-time)	16-25	Senior Director	$125,000-$149,999	Consulting		Yes			Region 8 (Colorado, Montana, North Dakota, South Dakota, Utah, Wyoming)	No			Other (please specify)	Consulting company	No	100+	1	4	5	2	3	6	7	8	1	1						Disparities in pay and benefits based on identity factors	No		Yes		Sexual harassment prevention		No		Creating inclusive hiring practices to attract diverse candidates,Conducting regular diversity audits to assess progress and identify areas for improvement,Encouraging open dialogue and feedback on DEI initiatives within the office.,Engaging in community outreach and partnerships with diverse organizations,Promoting cultural competency and sensitivity among staff,Reviewing and revising policies t…
35-44	No, I do not have a disability	No	Bachelor degree	Other (please specify)	Economics and Business	No	No	Employed (full-time)	0-2	Emergency Management Coordinator	$100,000-$124,999	Public sector - County		No	Other (please specify)	Private Sector - Aviation	Region 10 (Alaska, Idaho, Oregon, Washington)	No	Urban	> 1,000,000	Other (please specify)	County Executive	I don't know	11-20	7	1	3	6	5	2	4	8	8	5	7	2	4			Insufficient representation of marginalized groups in decision-making processes,Lack of diversity in leadership positions	No		Yes		Bystander communication,Cultural competence,Cultivating empathy,Disability awareness,Implicit bias training,Inclusive hiring practices,Intentional inclusion,Microaggressions,Sexual harassment prevention		Yes		Creating inclusive hiring practices to attract diverse candidates,Conducting regular diversity audits to assess progress and identify areas for improvement,Encouraging open dialogue and feedback on DEI initiatives within the office.,Engaging in community outreach and partnerships with diverse organizations,Establishing diversity-focused affinity groups or committees,Implementing diversity trainin…
45-54	No, I do not have a disability	No	Bachelor degree	Emergency management,Homeland security		AEM		Employed (full-time)	0-2	Logistics Chief	$50,000-$74,999	Public sector - Local		No	Other (please specify)	Superior Court Clerk	Region 9 (Arizona, California, Hawaii, Nevada, Guam, American Samoa, Commonwealth of Northern Mariana Islands, Republic of Marshall Islands, Federated States of Micronesia)	No	Suburban	75,000-149,000	Sheriff’s Department/Law enforcement		No	1	8	6	3	5	7	1	2	4	8	9		10	9				No		No		Sexual harassment prevention		Yes
45-54	No, I do not have a disability	No	Associate degree	Emergency management		No		Employed (full-time)	6-10	Senior Manager	$100,000-$124,999	Private sector		Yes			Region 9 (Arizona, California, Hawaii, Nevada, Guam, American Samoa, Commonwealth of Northern Mariana Islands, Republic of Marshall Islands, Federated States of Micronesia)	No	Rural	< 24,999	Environment, Health, & Safety		No	1	5	8	7	3	1	4	6	2	9	8	1	8	10			Inequitable distribution of workload or assignments,Insufficient representation of marginalized groups in decision-making processes	No		No		Cultural competence,Cultivating empathy,Inclusive hiring practices,Sexual harassment prevention		Yes		Engaging in community outreach and partnerships with diverse organizations,Incorporating DEI principles into emergency response plans and procedures
25-34	Yes, I have a mental health condition	No	Bachelor degree	Homeland security		No	no	Employed (full-time)	6-10	Emergency Management and Infrastructure Security Coordinator	$75,000-$99,999	Higher education		Yes			Region 5 (Illinois, Indiana, Michigan, Minnesota, Ohio, Wisconsin)	No	Suburban	< 24,999	Sheriff’s Department/Law enforcement		No	1	2	6	3	7	4	1	8	5	8	5	7	7	10			Challenges in fostering an inclusive and welcoming work environment for all employees,Cultural insensitivity or bias in workplace interacts and practices,Inadequate resources or support for DEI initiatives,Insufficient representation of marginalized groups in decision-making processes,Lack of diversity in leadership positions	No		No		Disability awareness,Implicit bias training,Inclusive hiring practices,Sexual harassment prevention		Yes		Implementing diversity training programs for staff,Promoting cultural competency and sensitivity among staff
45-54	No, I do not have a disability	No	Graduate degree	Homeland security,Other (please specify)	Education	CEM	MEP, PCP	Employed (full-time)	26+	Preparedness & Resiliency Program Manager	$75,000-$99,999	Consulting		No	Law enforcement		Region 2 (New Jersey, New York, Puerto Rico, Virgin Islands)	No	Suburban		Other (please specify)	Consulting Firm	No	2-5	6	5	1	8	2	3	7	4	10	8	8	7	9				Yes		Yes		Cultural competence,Disability awareness,Implicit bias training,Sexual harassment prevention		Yes		Encouraging open dialogue and feedback on DEI initiatives within the office.,Engaging in community outreach and partnerships with diverse organizations,Implementing diversity training programs for staff,Incorporating DEI principles into emergency response plans and procedures,Promoting cultural competency and sensitivity among staff,Reviewing and revising policies to ensure they promote equity an…
45-54	No, I do not have a disability	No	Graduate degree	Other (please specify)	Masters in Healthcare Administration	No		Employed (full-time)	16-25	Emergency Preparedness Manager	$125,000-$149,999	Healthcare		No	Other (please specify)	Healthcare Management	Region 10 (Alaska, Idaho, Oregon, Washington)	No	Urban	25,000-49,999	Other (please specify)	Associate Administration of Business Decvelopment, E-Team member.	No	1	1	8	2	5	4	3	7	6	8	7		4	10			Insufficient representation of marginalized groups in decision-making processes,Lack of diversity in leadership positions	No		No		Cultural competence,Cultivating empathy,Disability awareness,Implicit bias training,Inclusive hiring practices,Intentional inclusion,Microaggressions,Sexual harassment prevention		Yes		Incorporating DEI principles into emergency response plans and procedures
35-44	No, I do not have a disability	No	Bachelor degree	Other (please specify)	Atmospheric Sciences	No		Employed (full-time)	16-25	Deputy Director	$75,000-$99,999	Public sector - County		Yes			Region 7 (Iowa, Kansas, Missouri, Nebraska)	No	Suburban	75,000-149,000	Mayor/C-Suite		No	2-5	5	3	1	7	6	2	8	4	6	6	5	5	7			Cultural insensitivity or bias in workplace interacts and practices,Inadequate resources or support for DEI initiatives,Insufficient representation of marginalized groups in decision-making processes,Lack of diversity in leadership positions,Lack of support from certain individuals or groups toward DEI efforts,Limited awareness or understanding of DEI issues among staff	No		No		Cultivating empathy,Implicit bias training,Intentional inclusion,Sexual harassment prevention		Yes		Engaging in community outreach and partnerships with diverse organizations,Establishing diversity-focused affinity groups or committees,Implementing diversity training programs for staff,Incorporating DEI principles into emergency response plans and procedures,Promoting cultural competency and sensitivity among staff,Reviewing and revising policies to ensure they promote equity and inclusion
35-44	No, I do not have a disability	No	Graduate degree	Emergency management		No		Employed (full-time)	0-2	Program Analyst	$75,000-$99,999	Public sector - Federal		No	Other (please specify)	911 Dispatch	Region 10 (Alaska, Idaho, Oregon, Washington)	No	Rural	75,000-149,000	Sheriff’s Department/Law enforcement		No	2-5									10	8		9	9			Limited awareness or understanding of DEI issues among staff	No		No		Sexual harassment prevention		No		Incorporating DEI principles into emergency response plans and procedures,Promoting cultural competency and sensitivity among staff
25-34	No, I do not have a disability	No	Bachelor degree	Emergency management		No		Employed (full-time)	6-10	Project Scientist	$75,000-$99,999	Consulting		Yes			Region 10 (Alaska, Idaho, Oregon, Washington)	No	Rural	500,000-1,000,000	Other (please specify)	EPA	No	2-5	2	3	1	5	6	7	8	4	10	10	3	10	10			Cultural insensitivity or bias in workplace interacts and practices,Inadequate resources or support for DEI initiatives,Insufficient representation of marginalized groups in decision-making processes,Limited awareness or understanding of DEI issues among staff	No		No				No
55-64	No, I do not have a disability	No	Bachelor degree	Other (please specify)	Political Science	No		Employed (full-time)	16-25	Emergency Services Coordinator	$75,000-$99,999	Public sector - Local		No	EMS		Region 9 (Arizona, California, Hawaii, Nevada, Guam, American Samoa, Commonwealth of Northern Mariana Islands, Republic of Marshall Islands, Federated States of Micronesia)	No	Urban	> 1,000,000	Mayor/C-Suite		No	11-20	6	5	1	8	3	4	7	2	6	3		8	10			Limited awareness or understanding of DEI issues among staff	No		Other (please specify)	Yes, it is a city-wide effort encompassing all departments.	Cultural competence,Implicit bias training,Sexual harassment prevention		Yes		Incorporating DEI principles into emergency response plans and procedures,Reviewing and revising policies to ensure they promote equity and inclusion
45-54	Yes, I have a mental health condition	Yes	Bachelor degree	Other (please specify)	Management	CEM	CG EMC	Employed (full-time)	16-25	Port Recovery Specialist	$75,000-$99,999	Public sector - Federal		No	Military		Region 3 (Delaware, Maryland, Pennsylvania, Virginia, District of Columbia, West Virginia)	No	Urban	> 1,000,000	Other (please specify)	DHS	No	100+	1	2	3	4	6	5	8	7	5	3		8	9	9	Computer/IT Support	Insufficient representation of marginalized groups in decision-making processes,Lack of diversity in leadership positions	No		Yes		Bystander communication,Cultivating empathy,Implicit bias training,Inclusive hiring practices,Intentional inclusion,Sexual harassment prevention		Yes		Establishing diversity-focused affinity groups or committees,Incorporating DEI principles into emergency response plans and procedures,Reviewing and revising policies to ensure they promote equity and inclusion
55-64	No, I do not have a disability	No	Bachelor degree	Other (please specify)	Biology	No	Basic Academy	Employed (part-time)	6-10	Emergency Management Analyst	Less than $50,000	Public sector - Local		No	Fire service		Region 5 (Illinois, Indiana, Michigan, Minnesota, Ohio, Wisconsin)	Yes	Suburban	500,000-1,000,000	Other (please specify)	Multi-jurisdictional governance board	No	2-5	1	4	2	6	5	3	7	8	2	2			2				No		No		Sexual harassment prevention		No		Creating inclusive hiring practices to attract diverse candidates,Engaging in community outreach and partnerships with diverse organizations,Promoting cultural competency and sensitivity among staff
45-54	Yes, I have a physical disability	Yes	Bachelor degree	Emergency management,Other (please specify)	Crisis Management A.S.	No	CHEC, Past VaPEM and legacy WI-CEM	Employed (part-time)	6-10	Emergency Preparedness Assistant	Less than $50,000	Public sector - Local		Yes			Region 5 (Illinois, Indiana, Michigan, Minnesota, Ohio, Wisconsin)	No	Suburban	75,000-149,000	Mayor/C-Suite		No	2-5	6	4	8	7	1	3	5	2	10	8	9	5	10	8	Lack of C Suite Buy In	Inadequate resources or support for DEI initiatives,Insufficient representation of marginalized groups in decision-making processes,Lack of diversity in leadership positions,Lack of support from certain individuals or groups toward DEI efforts	No		No		Sexual harassment prevention		No		Encouraging open dialogue and feedback on DEI initiatives within the office.,Engaging in community outreach and partnerships with diverse organizations,Incorporating DEI principles into emergency response plans and procedures,Promoting cultural competency and sensitivity among staff,Providing resources and support for underrepresented groups within the office,Reviewing and revising policies to en…
55-64	No, I do not have a disability	No	Doctorate degree	Emergency management,Homeland security,Other (please specify)	Registered Nurse	CEM	BRN	Employed (full-time)	16-25	Emergency Manager	$125,000-$149,999	Private sector		No	EMS		Region 9 (Arizona, California, Hawaii, Nevada, Guam, American Samoa, Commonwealth of Northern Mariana Islands, Republic of Marshall Islands, Federated States of Micronesia)	No	Urban	< 24,999	Security		No	1	6	4	1	7	2	3	8	5	6	5	5	6	3			Disparities in pay and benefits based on identity factors,Lack of diversity in leadership positions	No		No		Implicit bias training,Sexual harassment prevention		Yes		Encouraging open dialogue and feedback on DEI initiatives within the office.,Providing resources and support for underrepresented groups within the office,Reviewing and revising policies to ensure they promote equity and inclusion
55-64	Yes, I have a sensory disability (e.g. visual or hearing impairment)	Yes	Graduate degree	Other (please specify)	Environmental Studies	CEM	RIAEM	Employed (full-time)	16-25	Director of Emergency Management, Resiliency and Business Continuity	$150,000-$175,000	Higher education		No	Military		Region 1 (Connecticut, Maine, Massachusetts, New Hampshire, Rhode Island, Vermont)	No	Urban	< 24,999	Sheriff’s Department/Law enforcement		No	1	1	7	4	6	3	2	8	5	7	5	3	5	7			Limited awareness or understanding of DEI issues among staff	No		No		Cultural competence,Cultivating empathy,Implicit bias training,Sexual harassment prevention		Yes		Encouraging open dialogue and feedback on DEI initiatives within the office.,Implementing diversity training programs for staff,Promoting cultural competency and sensitivity among staff
45-54	No, I do not have a disability	No	Bachelor degree	Other (please specify)	Political Science	No		Employed (full-time)	16-25	Sr. Public Safety Advisor	$150,000-$175,000	Public sector - Federal		No	Other (please specify)	Legislative	Region 1 (Connecticut, Maine, Massachusetts, New Hampshire, Rhode Island, Vermont)	No
25-34	No, I do not have a disability	Yes	Graduate degree	Emergency management		No	MEP	Employed (full-time)	6-10	Emergency Management Specialist	$75,000-$99,999	Public sector - County		No	Military		Region 8 (Colorado, Montana, North Dakota, South Dakota, Utah, Wyoming)	No
45-54	No, I do not have a disability	Yes	Graduate degree	Other (please specify)	Physics, Math, Pubic Administration	No	CBCP	Employed (full-time)	16-25	Consultant - Business Owner	$150,000-$175,000	Consulting		No	Military		Region 3 (Delaware, Maryland, Pennsylvania, Virginia, District of Columbia, West Virginia)	No			Other (please specify)	I dont work for an EM Office.	I don't know		8	6	1	4	5	2	7	3
65 and above	Yes, I have a physical disability	No	Graduate degree	Other (please specify)	Public Administration	CEM		Employed (full-time)	26+	President	Greater than $175,000	Consulting		No	Other (please specify)	City and Regional Planning	Region 9 (Arizona, California, Hawaii, Nevada, Guam, American Samoa, Commonwealth of Northern Mariana Islands, Republic of Marshall Islands, Federated States of Micronesia)	No
35-44	No, I do not have a disability	No	Graduate degree	Emergency management,Homeland security		CEM	MEP	Employed (full-time)	16-25	Director	Greater than $175,000	Other (please specify)	Technology	Yes			Region 3 (Delaware, Maryland, Pennsylvania, Virginia, District of Columbia, West Virginia)	No
45-54	No, I do not have a disability	No	High school degree or equivalent (e.g. GED)	Other (please specify)	No Degree	No	Florida Professional Emergency Manager, Florida Instructor - Master Level	Employed (full-time)	6-10	Emergency Management Coordinator, functions as Deputy Director	$75,000-$99,999	Public sector - County		No	Other (please specify)	Telecommunications	Region 4 (Alabama, Florida, Georgia, Kentucky, Mississippi, North Carolina, South Carolina, Tennessee)	Yes	Urban	150,000-499,999	Other (please specify)	Board of County Commissioners	Yes	2-5									10	10	3	10	10	10	We have two staff and the director also oversees 911		No		No		Bystander communication,Cultural competence,Disability awareness,Implicit bias training,Inclusive hiring practices,Intentional inclusion,Sexual harassment prevention,Other (please specify)	Workplace Violence	Yes		Encouraging open dialogue and feedback on DEI initiatives within the office.,Promoting cultural competency and sensitivity among staff,Providing resources and support for underrepresented groups within the office
35-44	No, I do not have a disability	No	Graduate degree	Emergency management,Other (please specify)	MBA	CEM	FP-C, NRP, currently working ok CBCP	Employed (full-time)	3-5	Director of Emergency Management	$75,000-$99,999	Higher education		No	EMS		Region 6 (Arkansas, Louisiana, New Mexico, Oklahoma, Texas)	No			Other (please specify)	University System Vice President	No	6-10	8	5	1	4	7	2	3	6	7	5	1	8	8			Inequitable distribution of workload or assignments	No		No		Cultural competence,Disability awareness,Sexual harassment prevention		Yes		Engaging in community outreach and partnerships with diverse organizations
45-54	Yes, I have a physical disability	Yes	Bachelor degree	Emergency management		CEM		Not employed, not looking for work	11-15	N/A	Less than $50,000	Other (please specify)		No	Military		Region 6 (Arkansas, Louisiana, New Mexico, Oklahoma, Texas)	No
45-54	No, I do not have a disability	No	Doctorate degree	Other (please specify)	Occupational and aerospace safety, Environmental Science	CEM	CIH, CSP, CHPCP	Employed (full-time)	16-25	Associate Vice President	Greater than $175,000	Other (please specify)	Academic Medical Center	No
55-64	No, I do not have a disability	No	Graduate degree	Emergency management,Public Health		No	Fellow of the International Board of Disaster Medicine	Employed (full-time)	26+	OSH Medical Officer	$75,000-$99,999	Non-profit		No	Public health		Region 2 (New Jersey, New York, Puerto Rico, Virgin Islands)	Yes		75,000-149,000	Environment, Health, & Safety		No	100+	5	7	8	1	6	2	3	4	9	9	7	7	10			Lack of support from certain individuals or groups toward DEI efforts	Yes		Yes		Bystander communication,Cultural competence,Cultivating empathy,Disability awareness,Implicit bias training,Inclusive hiring practices,Intentional inclusion,Microaggressions,Sexual harassment prevention		Yes		Creating inclusive hiring practices to attract diverse candidates,Conducting regular diversity audits to assess progress and identify areas for improvement,Encouraging open dialogue and feedback on DEI initiatives within the office.,Reviewing and revising policies to ensure they promote equity and inclusion
45-54	No, I do not have a disability	No	Bachelor degree	Other (please specify)	Civil Engineering	No		Employed (full-time)	11-15	Disaster Program Manager	$125,000-$149,999	Public sector - Federal		No	Other (please specify)	contstruction	Region 6 (Arkansas, Louisiana, New Mexico, Oklahoma, Texas)	No
[truncated: 26 more columns]
